# Supplementary material for: Shaping the Microbial Landscape: Parasitoid-Driven Modifications of Bactrocera dorsalis Microbiota
Source: Microb Ecol. 2024 Jun 3;87(1):81. doi: 10.1007/s00248-024-02393-0 (PMC11147917; doi:10.1007/s00248-024-02393-0)
Supplement: Supplementary file 1 — Online resource 1. Table showing the relative abundance of the bacterial phyla of B. dorsalis larval guts post-parasitisation by Diachasmimorpha longicaudata and Psyttalia cosyrae. (XLSX 10.6 kb) [file 248_2024_2393_MOESM1_ESM.xlsx]

## Sheet: Table 1
		Shaping the microbial landscape: Parasitoid-driven modifications of Bactrocera dorsalis microbiota
		Journal name: Microbial Ecology
		Authors:	Rehemah Gwokyalya1,2, Jeremy K. Herren1, Christopher W. Weldon2, Shepard Ndlela1, Joseph Gichuhi1, Nehemiah Ongeso1, Anne W. Wairimu1, Sunday Ekesi1, and Samira A. Mohamed1
		Affiliation	1International Centre of Insect Physiology and Ecology; P.O. Box 30772-00100 Nairobi, Kenya
			2Department of Zoology and Entomology, University of Pretoria, Private Bag X20, Pretoria, South Africa
		Correspondence:
		Samira A. Mohamed: sfaris@icipe.org; Rehemah Gwokyalya: remysuffy2@gmail.com, rgwokyalya@icipe.org
Table S1 Percentage relative abundances of the most common bacterial phyla in Bactrocera dorsalis. It includes the unparasitised larvae (control) and those parasitised by Diachasmimorpha longicaudata (BD-DL) and Psyttalia cosyrae (BD-PC).
	Phylum	Control	BD-DL	BD-PC	Average abundnace
1	Acidobacteriota	0.001	0.004	0.005	0.00333333
2	Actinobacteriota	0.052	0.093	0.078	0.0743333
3	Bacteroidota	0.011	0.057	0.032	0.0333333
4	Bdellovibrionota	0.001	0	0	0.000333333
5	Campylobacterota	0	0	0	0
6	Cyanobacteria	0	0.001	0.001	0.000666667
7	Deinococcota	0.003	0.001	0.002	0.002
8	Entotheonellaeota	0	0	0.001	0.000333333
9	Firmicutes	0.147	0.171	0.316	0.211333
10	Fusobacteriota	0.002	0	0	0.000666667
11	Gemmatimonadota	0.001	0	0	0.000333333
12	Methylomirabilota	0	0.001	0	0.000333333
13	Myxococcota	0.001	0.003	0	0.00133333
14	Patescibacteria	0	0.001	0.001	0.000666667
15	Planctomycetota	0.001	0	0.001	0.000666667
16	Proteobacteria	0.781	0.665	0.562	0.669333
17	Spirochaetota	0	0	0	0
18	Sumerlaeota	0	0	0	0
19	Verrucomicrobiota	0	0.001	0	0.000333333
