# Supplementary material for: Shaping the Microbial Landscape: Parasitoid-Driven Modifications of Bactrocera dorsalis Microbiota
Source: Microb Ecol. 2024 Jun 3;87(1):81. doi: 10.1007/s00248-024-02393-0 (PMC11147917; doi:10.1007/s00248-024-02393-0)
Supplement: Supplementary file 2 — Online resource 2. Table showing the percentage relative abundance of the most common bacterial genera in Bactrocera dorsalis. It includes the unparasitised larvae (control) and those parasitised by Diachasmimorpha longicaudata (BD-DL) and Psyttalia cosyra (BD-PC). (XLSX 11.3 kb) [file 248_2024_2393_MOESM2_ESM.xlsx]

## Sheet: Table 2
		Shaping the microbial landscape: Parasitoid-driven modifications of Bactrocera dorsalis microbiota
		Journal name: Microbial Ecology
		Authors:	Rehemah Gwokyalya1,2, Jeremy K. Herren1, Christopher W. Weldon2, Shepard Ndlela1, Joseph Gichuhi1, Nehemiah Ongeso1, Anne W. Wairimu1, Sunday Ekesi1, and Samira A. Mohamed1
		Affiliation	1International Centre of Insect Physiology and Ecology; P.O. Box 30772-00100 Nairobi, Kenya
			2Department of Zoology and Entomology, University of Pretoria, Private Bag X20, Pretoria, South Africa
		Correspondence:
		Samira A. Mohamed: sfaris@icipe.org; Rehemah Gwokyalya: remysuffy2@gmail.com, rgwokyalya@icipe.org
Table S2 Percentage relative abundances of the most common bacterial genera in Bactrocera dorsalis. It includes the unparasitised larvae (control)and those parasitised by Diachasmimorpha longicaudata (BD-DL) and Psyttalia cosyrae (BD-PC).
	Genus	Control	BD-DL	BD-PC	Average abundnace
1	Acetobacter	0.553	0.001	0.249	0.267667
2	Acinetobacter	0.05	0.05	0.049	0.0496667
3	Anoxybacillus	0.084	0.096	0.246	0.142
4	Caulobacter	0.005	0.001	0.017	0.00766667
5	Comamonas	0.004	0.003	0.005	0.004
6	Corynebacterium	0.01	0.007	0.019	0.012
7	Cutibacterium	0.006	0.027	0.011	0.0146667
8	Diaphorobacter	0.021	0.011	0.018	0.0166667
9	Enhydrobacter	0.008	0.002	0	0.00333333
10	Enterobacter	0.015	0.012	0.019	0.0153333
11	Erwinia	0	0.028	0	0.00933333
12	Kocuria	0.005	0.004	0.006	0.005
13	Lelliottia	0.003	0.006	0.004	0.00433333
14	Massilia	0.021	0.009	0.041	0.0236667
15	Morganella	0	0.111	0	0.037
16	Myroides	0	0.035	0	0.0116667
17	Neisseria	0.002	0.025	0	0.009
18	Pantoea	0	0.016	0.005	0.007
19	Paracoccus	0.004	0.004	0.004	0.004
20	Providencia	0.009	0.001	0.003	0.00433333
21	Pseudomonas	0.014	0.029	0.028	0.0236667
22	Rahnella	0	0.084	0	0.028
23	Ralstonia	0.007	0	0.018	0.00833333
24	Rothia	0.007	0.011	0	0.006
25	Serratia	0.023	0.035	0.002	0.02
26	Sphingomonas	0.004	0.017	0.018	0.013
27	Staphylococcus	0.005	0.008	0.005	0.006
28	Stenotrophomonas	0.009	0.144	0.014	0.0556667
29	Streptococcus	0.024	0.026	0.008	0.0193333
30	Weissella	0	0.014	0.018	0.0106667
