# Supplementary material for: Shaping the Microbial Landscape: Parasitoid-Driven Modifications of Bactrocera dorsalis Microbiota
Source: Microb Ecol. 2024 Jun 3;87(1):81. doi: 10.1007/s00248-024-02393-0 (PMC11147917; doi:10.1007/s00248-024-02393-0)
Supplement: Supplementary file 4 — Online resource 4. Differential abundance of bacterial ASVs and their taxonomic assignment in Diachasmimorpha longicaudata -parasitised Bactrocera dorsalis larvae compared to the control. Statistical significance of ASVs is assigned at a p-adjusted (padj) value less than 0.05. (XLSX 71.9 kb) [file 248_2024_2393_MOESM4_ESM.xlsx]

## Sheet: Table 3
		Shaping the microbial landscape: Parasitoid-driven modifications of Bactrocera dorsalis microbiota
		Journal name: Microbial Ecology
		Authors:	Rehemah Gwokyalya1,2, Jeremy K. Herren1, Christopher W. Weldon2, Shepard Ndlela1, Joseph Gichuhi1, Nehemiah Ongeso1, Anne W. Wairimu1, Sunday Ekesi1, and Samira A. Mohamed1
		Affiliation	1International Centre of Insect Physiology and Ecology; P.O. Box 30772-00100 Nairobi, Kenya
			2Department of Zoology and Entomology, University of Pretoria, Private Bag X20, Pretoria, South Africa
		Correspondence:
		Samira A. Mohamed: sfaris@icipe.org; Rehemah Gwokyalya: remysuffy2@gmail.com, rgwokyalya@icipe.org
Table S3 Differential abundances of bacterial ASVs and their taxonomic assignment in Diachasmimorpha longicaudata-parasitised Bactrocera dorsalis larvae compared to the control. Statistical significance of ASVs is assigned at a p-adjusted (padj) value less than 0.05.
ASV_ID	baseMean	log2FoldChange	lfcSE	stat	pvalue	padj	Kingdom	Phylum	Class	Order	Family	Genus
ASV_2	10.0339	-21.8285	3.00594	-7.26178	3.82042e-13	5.58851e-12	Bacteria	Firmicutes	Bacilli	Entomoplasmatales	Spiroplasmataceae	Spiroplasma
ASV_11	627.852	-12.646	2.06383	-6.12743	8.93077e-10	3.68579e-09	Bacteria	Proteobacteria	Alphaproteobacteria	Acetobacterales	Acetobacteraceae	Acetobacter
ASV_12	582.167	-12.537	2.06736	-6.06425	1.32573e-09	5.44131e-09	Bacteria	Proteobacteria	Alphaproteobacteria	Acetobacterales	Acetobacteraceae	Acetobacter
ASV_13	572.298	-12.5123	2.06177	-6.06872	1.28934e-09	5.30654e-09	Bacteria	Proteobacteria	Alphaproteobacteria	Acetobacterales	Acetobacteraceae	Acetobacter
ASV_15	538.219	-12.4237	2.06283	-6.02268	1.71558e-09	7.02211e-09	Bacteria	Proteobacteria	Alphaproteobacteria	Acetobacterales	Acetobacteraceae	Acetobacter
ASV_22	458.341	-12.192	2.06496	-5.90421	3.54349e-09	1.44644e-08	Bacteria	Proteobacteria	Alphaproteobacteria	Acetobacterales	Acetobacteraceae	Acetobacter
ASV_23	438.513	-7.68407	2.12079	-3.62322	0.000290963	0.00104495	Bacteria	Proteobacteria	Alphaproteobacteria	Acetobacterales	Acetobacteraceae	Acetobacter
ASV_25	409.755	-12.0303	2.06689	-5.8205	5.86704e-09	2.38838e-08	Bacteria	Proteobacteria	Alphaproteobacteria	Acetobacterales	Acetobacteraceae	Acetobacter
ASV_28	389.497	-11.9572	2.06695	-5.78493	7.25417e-09	2.94503e-08	Bacteria	Proteobacteria	Alphaproteobacteria	Acetobacterales	Acetobacteraceae	Acetobacter
ASV_29	379.755	-11.9206	2.06771	-5.76513	8.15958e-09	3.29471e-08	Bacteria	Proteobacteria	Alphaproteobacteria	Acetobacterales	Acetobacteraceae	Acetobacter
ASV_30	383.033	-11.933	2.06608	-5.77567	7.66483e-09	3.10332e-08	Bacteria	Proteobacteria	Alphaproteobacteria	Acetobacterales	Acetobacteraceae	Acetobacter
ASV_33	356.437	-11.8292	2.06351	-5.73257	9.89211e-09	3.98351e-08	Bacteria	Proteobacteria	Alphaproteobacteria	Acetobacterales	Acetobacteraceae	Acetobacter
ASV_34	355.463	-11.8253	2.07004	-5.71257	1.1128e-08	4.46913e-08	Bacteria	Proteobacteria	Alphaproteobacteria	Acetobacterales	Acetobacteraceae	Acetobacter
ASV_36	341.636	-11.768	2.06654	-5.69456	1.23689e-08	4.94093e-08	Bacteria	Proteobacteria	Alphaproteobacteria	Acetobacterales	Acetobacteraceae	Acetobacter
ASV_37	337.311	-11.7496	2.05705	-5.71188	1.11737e-08	4.47547e-08	Bacteria	Proteobacteria	Alphaproteobacteria	Acetobacterales	Acetobacteraceae	Acetobacter
ASV_48	299.921	-11.5801	2.05075	-5.64678	1.63477e-08	6.51292e-08	Bacteria	Proteobacteria	Alphaproteobacteria	Acetobacterales	Acetobacteraceae	Acetobacter
ASV_49	296.943	-11.5657	2.06148	-5.61041	2.01848e-08	8.02022e-08	Bacteria	Proteobacteria	Alphaproteobacteria	Acetobacterales	Acetobacteraceae	Acetobacter
ASV_52	289.996	-11.5316	2.0596	-5.59894	2.15666e-08	8.54655e-08	Bacteria	Proteobacteria	Alphaproteobacteria	Acetobacterales	Acetobacteraceae	Acetobacter
ASV_56	276.799	-11.4644	2.06447	-5.55319	2.80495e-08	1.10862e-07	Bacteria	Proteobacteria	Alphaproteobacteria	Acetobacterales	Acetobacteraceae	Acetobacter
ASV_57	272.965	-11.4443	2.06137	-5.55178	2.82773e-08	1.11468e-07	Bacteria	Proteobacteria	Alphaproteobacteria	Acetobacterales	Acetobacteraceae	Acetobacter
ASV_59	265.679	-11.4052	2.05535	-5.54905	2.87231e-08	1.12927e-07	Bacteria	Proteobacteria	Alphaproteobacteria	Acetobacterales	Acetobacteraceae	Acetobacter
ASV_62	251.513	-11.3262	2.05289	-5.51719	3.44471e-08	1.35076e-07	Bacteria	Proteobacteria	Alphaproteobacteria	Acetobacterales	Acetobacteraceae	Acetobacter
ASV_64	246.799	-11.2989	2.06623	-5.46836	4.54219e-08	1.7672e-07	Bacteria	Proteobacteria	Alphaproteobacteria	Acetobacterales	Acetobacteraceae	Acetobacter
ASV_65	248.162	-11.3068	2.05529	-5.50133	3.76928e-08	1.47416e-07	Bacteria	Proteobacteria	Alphaproteobacteria	Acetobacterales	Acetobacteraceae	Acetobacter
ASV_66	239.996	-11.2586	2.0588	-5.46852	4.53805e-08	1.7672e-07	Bacteria	Proteobacteria	Alphaproteobacteria	Acetobacterales	Acetobacteraceae	Acetobacter
ASV_67	227.839	-11.1836	2.05517	-5.44169	5.27773e-08	2.04803e-07	Bacteria	Proteobacteria	Alphaproteobacteria	Acetobacterales	Acetobacteraceae	Acetobacter
ASV_71	226.394	-11.1744	2.0592	-5.42656	5.74494e-08	2.22356e-07	Bacteria	Proteobacteria	Alphaproteobacteria	Acetobacterales	Acetobacteraceae	Acetobacter
ASV_72	216.762	-11.1117	2.05218	-5.41456	6.14404e-08	2.37189e-07	Bacteria	Proteobacteria	Alphaproteobacteria	Acetobacterales	Acetobacteraceae	Acetobacter
ASV_73	197.246	-10.9756	2.066	-5.31247	1.08148e-07	4.16424e-07	Bacteria	Proteobacteria	Alphaproteobacteria	Acetobacterales	Acetobacteraceae	Acetobacter
ASV_74	187.272	-6.8456	2.08597	-3.28173	0.00103171	0.0035434	Bacteria	Proteobacteria	Alphaproteobacteria	Acetobacterales	Acetobacteraceae	Acetobacter
ASV_143	67.7936	-9.43482	2.05171	-4.59852	4.25495e-06	1.63416e-05	Bacteria	Proteobacteria	Alphaproteobacteria	Acetobacterales	Acetobacteraceae	Acetobacter
ASV_163	63.3779	-9.33764	2.05042	-4.554	5.26346e-06	2.01631e-05	Bacteria	Proteobacteria	Alphaproteobacteria	Acetobacterales	Acetobacteraceae	Acetobacter
ASV_164	61.8502	-9.30239	2.06238	-4.51051	6.46711e-06	2.45849e-05	Bacteria	Proteobacteria	Alphaproteobacteria	Acetobacterales	Acetobacteraceae	Acetobacter
ASV_165	63.9398	-9.35039	2.05535	-4.54929	5.38272e-06	2.05672e-05	Bacteria	Proteobacteria	Alphaproteobacteria	Acetobacterales	Acetobacteraceae	Acetobacter
ASV_172	63.1318	-9.33204	2.05508	-4.54096	5.59974e-06	2.13419e-05	Bacteria	Proteobacteria	Alphaproteobacteria	Acetobacterales	Acetobacteraceae	Acetobacter
ASV_198	59.057	-9.23573	2.07684	-4.44701	8.7075e-06	3.30178e-05	Bacteria	Proteobacteria	Alphaproteobacteria	Acetobacterales	Acetobacteraceae	Acetobacter
ASV_203	55.4248	-9.14418	2.06361	-4.43115	9.37298e-06	3.52726e-05	Bacteria	Proteobacteria	Alphaproteobacteria	Acetobacterales	Acetobacteraceae	Acetobacter
ASV_204	55.5063	-9.14631	2.06344	-4.43255	9.31247e-06	3.51334e-05	Bacteria	Proteobacteria	Alphaproteobacteria	Acetobacterales	Acetobacteraceae	Acetobacter
ASV_207	55.9123	-9.15682	2.06507	-4.43415	9.24345e-06	3.49613e-05	Bacteria	Proteobacteria	Alphaproteobacteria	Acetobacterales	Acetobacteraceae	Acetobacter
ASV_216	52.0699	-9.05408	2.0594	-4.39645	1.10033e-05	4.1304e-05	Bacteria	Proteobacteria	Alphaproteobacteria	Acetobacterales	Acetobacteraceae	Acetobacter
ASV_217	50.6848	-9.01526	2.06418	-4.36749	1.25685e-05	4.69434e-05	Bacteria	Proteobacteria	Alphaproteobacteria	Acetobacterales	Acetobacteraceae	Acetobacter
ASV_218	53.4323	-9.09131	2.07179	-4.38815	1.1432e-05	4.28056e-05	Bacteria	Proteobacteria	Alphaproteobacteria	Acetobacterales	Acetobacteraceae	Acetobacter
ASV_232	47.6147	-8.92504	2.07348	-4.30438	1.67453e-05	6.23879e-05	Bacteria	Proteobacteria	Alphaproteobacteria	Acetobacterales	Acetobacteraceae	Acetobacter
ASV_235	46.8434	-8.90148	2.06927	-4.30174	1.6946e-05	6.29784e-05	Bacteria	Proteobacteria	Alphaproteobacteria	Acetobacterales	Acetobacteraceae	Acetobacter
ASV_242	44.8177	-8.8377	2.06294	-4.28402	1.83545e-05	6.80438e-05	Bacteria	Proteobacteria	Alphaproteobacteria	Acetobacterales	Acetobacteraceae	Acetobacter
ASV_271	63.2204	23.7528	3.00368	7.90792	2.61718e-15	1.67715e-12	Bacteria	Proteobacteria	Gammaproteobacteria	Enterobacterales	Morganellaceae	Morganella
ASV_274	62.2056	23.7329	3.00368	7.90127	2.76071e-15	1.67715e-12	Bacteria	Proteobacteria	Gammaproteobacteria	Enterobacterales	Morganellaceae	Morganella
ASV_287	58.9583	23.6586	3.00371	7.87646	3.36778e-15	1.67715e-12	Bacteria	Proteobacteria	Gammaproteobacteria	Enterobacterales	Morganellaceae	Morganella
ASV_314	16.0402	-22.4676	3.00491	-7.47697	7.60583e-14	2.97269e-12	Bacteria	Proteobacteria	Gammaproteobacteria	Burkholderiales	Burkholderiaceae	Ralstonia
ASV_325	49.5209	22.6114	3.00381	7.52755	5.17002e-14	2.75972e-12	Bacteria	Proteobacteria	Gammaproteobacteria	Enterobacterales	Morganellaceae	Morganella
ASV_330	48.3032	22.8757	3.00383	7.6155	2.62669e-14	2.24855e-12	Bacteria	Proteobacteria	Gammaproteobacteria	Enterobacterales	Morganellaceae	Morganella
ASV_353	44.3456	23.2611	3.00389	7.74368	9.65823e-15	2.24855e-12	Bacteria	Proteobacteria	Gammaproteobacteria	Enterobacterales	Morganellaceae	Morganella
ASV_358	21.3435	22.239	3.00466	7.40152	1.34634e-13	3.4092e-12	Bacteria	Proteobacteria	Gammaproteobacteria	Enterobacterales	Yersiniaceae	Rahnella1
ASV_365	16.3177	-7.3796	2.94403	-2.50663	0.0121888	0.0398471	Bacteria	Proteobacteria	Gammaproteobacteria	Burkholderiales	Burkholderiaceae	Ralstonia
ASV_366	42.2146	22.423	3.00393	7.46457	8.35696e-14	2.97269e-12	Bacteria	Proteobacteria	Gammaproteobacteria	Enterobacterales	Morganellaceae	Morganella
ASV_367	42.2146	22.423	3.00393	7.46457	8.35696e-14	2.97269e-12	Bacteria	Proteobacteria	Gammaproteobacteria	Enterobacterales	Morganellaceae	Morganella
ASV_385	40.5909	22.5343	3.00396	7.50154	6.30739e-14	2.90792e-12	Bacteria	Proteobacteria	Gammaproteobacteria	Enterobacterales	Morganellaceae	Morganella
ASV_399	39.1703	23.0885	3.00398	7.68597	1.51845e-14	2.24855e-12	Bacteria	Proteobacteria	Gammaproteobacteria	Enterobacterales	Morganellaceae	Morganella
ASV_412	38.3584	23.0585	3.004	7.67594	1.64211e-14	2.24855e-12	Bacteria	Proteobacteria	Gammaproteobacteria	Enterobacterales	Morganellaceae	Morganella
ASV_414	37.9525	23.044	3.00401	7.67106	1.70576e-14	2.24855e-12	Bacteria	Proteobacteria	Gammaproteobacteria	Enterobacterales	Morganellaceae	Morganella
ASV_428	36.3289	22.8051	3.00405	7.59144	3.16364e-14	2.36324e-12	Bacteria	Proteobacteria	Gammaproteobacteria	Enterobacterales	Morganellaceae	Morganella
ASV_438	35.5171	22.9503	3.00407	7.63976	2.17633e-14	2.24855e-12	Bacteria	Proteobacteria	Gammaproteobacteria	Enterobacterales	Morganellaceae	Morganella
ASV_440	35.4156	22.9184	3.00407	7.62912	2.36363e-14	2.24855e-12	Bacteria	Proteobacteria	Gammaproteobacteria	Enterobacterales	Morganellaceae	Morganella
ASV_442	35.2126	22.9383	3.00407	7.63574	2.24523e-14	2.24855e-12	Bacteria	Proteobacteria	Gammaproteobacteria	Enterobacterales	Morganellaceae	Morganella
ASV_444	35.1112	22.9331	3.00408	7.63398	2.27614e-14	2.24855e-12	Bacteria	Proteobacteria	Gammaproteobacteria	Enterobacterales	Morganellaceae	Morganella
ASV_454	16.6668	21.8957	3.00507	7.28626	3.18683e-13	5.47256e-12	Bacteria	Proteobacteria	Gammaproteobacteria	Enterobacterales	Yersiniaceae	Rahnella1
ASV_461	16.5673	21.8864	3.00509	7.28313	3.26165e-13	5.48112e-12	Bacteria	Proteobacteria	Gammaproteobacteria	Enterobacterales	Yersiniaceae	Rahnella1
ASV_463	33.589	22.4011	3.00412	7.4568	8.86519e-14	3.01013e-12	Bacteria	Proteobacteria	Gammaproteobacteria	Enterobacterales	Morganellaceae	Morganella
ASV_468	33.2846	22.861	3.00413	7.60987	2.74373e-14	2.24855e-12	Bacteria	Proteobacteria	Gammaproteobacteria	Enterobacterales	Morganellaceae	Morganella
ASV_471	16.2191	21.861	3.00513	7.27456	3.47549e-13	5.52465e-12	Bacteria	Proteobacteria	Gammaproteobacteria	Enterobacterales	Yersiniaceae	Rahnella1
ASV_473	32.9801	22.8483	3.00414	7.60561	2.83571e-14	2.24855e-12	Bacteria	Proteobacteria	Gammaproteobacteria	Enterobacterales	Morganellaceae	Morganella
ASV_474	16.1196	21.849	3.00514	7.27056	3.57995e-13	5.52465e-12	Bacteria	Proteobacteria	Gammaproteobacteria	Enterobacterales	Yersiniaceae	Rahnella1
ASV_475	9.74183	21.1443	3.00643	7.03303	2.02093e-12	1.15778e-11	Bacteria	Firmicutes	Bacilli	Lactobacillales	Streptococcaceae	Streptococcus
ASV_478	16.0201	20.4002	3.00515	6.78842	1.13371e-11	4.98166e-11	Bacteria	Proteobacteria	Gammaproteobacteria	Enterobacterales	Yersiniaceae	Rahnella1
ASV_481	15.7216	21.814	3.00519	7.25877	3.90627e-13	5.60743e-12	Bacteria	Proteobacteria	Gammaproteobacteria	Enterobacterales	Yersiniaceae	Rahnella1
ASV_483	11.7714	21.4109	3.00587	7.12304	1.0557e-12	7.96577e-12	Bacteria	Actinobacteriota	Actinobacteria	Corynebacteriales	Corynebacteriaceae	Corynebacterium
ASV_491	31.458	22.3252	3.00418	7.43137	1.07479e-13	3.01628e-12	Bacteria	Proteobacteria	Gammaproteobacteria	Enterobacterales	Morganellaceae	Morganella
ASV_494	31.255	22.3196	3.00419	7.42948	1.09022e-13	3.01628e-12	Bacteria	Proteobacteria	Gammaproteobacteria	Enterobacterales	Morganellaceae	Morganella
ASV_495	31.255	22.3196	3.00419	7.42948	1.09022e-13	3.01628e-12	Bacteria	Proteobacteria	Gammaproteobacteria	Enterobacterales	Morganellaceae	Morganella
ASV_497	28.0577	8.34373	2.11212	3.9504	7.80191e-05	0.000288516	Bacteria	Bacteroidota	Bacteroidia	Flavobacteriales	Flavobacteriaceae	Myroides
ASV_501	30.1388	22.7233	3.00423	7.56378	3.91532e-14	2.42445e-12	Bacteria	Proteobacteria	Gammaproteobacteria	Enterobacterales	Morganellaceae	Morganella
ASV_502	16.7959	-22.4977	3.00483	-7.48718	7.03707e-14	2.97269e-12	Bacteria	Firmicutes	Bacilli	Paenibacillales	Paenibacillaceae	Paenibacillus
ASV_505	26.8608	8.28079	2.09798	3.94703	7.91263e-05	0.000291888	Bacteria	Bacteroidota	Bacteroidia	Flavobacteriales	Flavobacteriaceae	Myroides
ASV_509	14.627	21.717	3.00534	7.22614	4.96932e-13	6.18254e-12	Bacteria	Proteobacteria	Gammaproteobacteria	Enterobacterales	Yersiniaceae	Rahnella1
ASV_511	29.7329	22.4118	3.00424	7.46006	8.64857e-14	3.00487e-12	Bacteria	Proteobacteria	Gammaproteobacteria	Enterobacterales	Morganellaceae	Morganella
ASV_513	29.6314	22.6976	3.00424	7.55519	4.18251e-14	2.42445e-12	Bacteria	Proteobacteria	Gammaproteobacteria	Enterobacterales	Morganellaceae	Morganella
ASV_514	29.6314	22.6976	3.00424	7.55519	4.18251e-14	2.42445e-12	Bacteria	Proteobacteria	Gammaproteobacteria	Enterobacterales	Morganellaceae	Morganella
ASV_519	14.428	21.6978	3.00537	7.21968	5.21097e-13	6.22815e-12	Bacteria	Proteobacteria	Gammaproteobacteria	Enterobacterales	Yersiniaceae	Rahnella1
ASV_527	14.1793	21.6738	3.00541	7.21161	5.52939e-13	6.3741e-12	Bacteria	Proteobacteria	Gammaproteobacteria	Enterobacterales	Yersiniaceae	Rahnella1
ASV_531	28.7181	22.5393	3.00428	7.50239	6.2665e-14	2.90792e-12	Bacteria	Proteobacteria	Gammaproteobacteria	Enterobacterales	Morganellaceae	Morganella
ASV_534	14.03	21.6591	3.00543	7.20665	5.73447e-13	6.45992e-12	Bacteria	Proteobacteria	Gammaproteobacteria	Enterobacterales	Yersiniaceae	Rahnella1
ASV_535	17.6851	21.8424	3.00497	7.26877	3.62781e-13	5.52465e-12	Bacteria	Proteobacteria	Gammaproteobacteria	Enterobacterales	Enterobacteriaceae	Escherichia-Shigella
ASV_536	13.8807	21.6377	3.00545	7.19949	6.0439e-13	6.45992e-12	Bacteria	Proteobacteria	Gammaproteobacteria	Enterobacterales	Yersiniaceae	Rahnella1
ASV_537	26.1787	8.24358	2.1805	3.7806	0.000156453	0.000571492	Bacteria	Bacteroidota	Bacteroidia	Flavobacteriales	Flavobacteriaceae	Myroides
ASV_540	28.2107	22.4436	3.0043	7.4705	7.98926e-14	2.97269e-12	Bacteria	Proteobacteria	Gammaproteobacteria	Enterobacterales	Morganellaceae	Morganella
ASV_549	13.5822	21.6117	3.0055	7.1907	6.44593e-13	6.80047e-12	Bacteria	Proteobacteria	Gammaproteobacteria	Enterobacterales	Yersiniaceae	Rahnella1
ASV_550	27.7033	22.046	3.00432	7.33809	2.16664e-13	4.58195e-12	Bacteria	Proteobacteria	Gammaproteobacteria	Enterobacterales	Morganellaceae	Morganella
ASV_555	23.7644	8.10423	2.33123	3.47638	0.00050823	0.00178658	Bacteria	Bacteroidota	Bacteroidia	Flavobacteriales	Flavobacteriaceae	Myroides
ASV_556	13.433	21.5969	3.00553	7.18572	6.68518e-13	6.80047e-12	Bacteria	Proteobacteria	Gammaproteobacteria	Enterobacterales	Yersiniaceae	Rahnella1
ASV_557	23.5199	8.08932	2.12056	3.81471	0.000136345	0.000499262	Bacteria	Bacteroidota	Bacteroidia	Flavobacteriales	Flavobacteriaceae	Myroides
ASV_558	13.3832	21.5921	3.00554	7.18411	6.7646e-13	6.80047e-12	Bacteria	Proteobacteria	Gammaproteobacteria	Enterobacterales	Yersiniaceae	Rahnella1
ASV_559	24.6195	8.15512	2.10185	3.87998	0.000104467	0.000384418	Bacteria	Bacteroidota	Bacteroidia	Flavobacteriales	Flavobacteriaceae	Myroides
ASV_561	6.15866	-20.7558	3.00767	-6.90096	5.1653e-12	2.33141e-11	Bacteria	Proteobacteria	Gammaproteobacteria	Enterobacterales	Morganellaceae	Providencia
ASV_563	13.2837	21.583	3.00556	7.18104	6.91816e-13	6.80047e-12	Bacteria	Proteobacteria	Gammaproteobacteria	Enterobacterales	Yersiniaceae	Rahnella1
ASV_564	24.8815	8.17047	2.96055	2.75978	0.00578402	0.0193318	Bacteria	Proteobacteria	Gammaproteobacteria	Enterobacterales	Enterobacteriaceae	Raoultella
ASV_565	27.0945	22.5447	3.00434	7.50404	6.18784e-14	2.90792e-12	Bacteria	Proteobacteria	Gammaproteobacteria	Enterobacterales	Morganellaceae	Morganella
ASV_568	16.145	-7.36438	2.08178	-3.53753	0.000403882	0.00143326	Bacteria	Proteobacteria	Alphaproteobacteria	Acetobacterales	Acetobacteraceae	Acetobacter
ASV_570	26.993	22.569	3.00435	7.51211	5.81826e-14	2.90792e-12	Bacteria	Proteobacteria	Gammaproteobacteria	Enterobacterales	Morganellaceae	Morganella
ASV_572	13.1842	21.5737	3.00557	7.1779	7.079e-13	6.82324e-12	Bacteria	Proteobacteria	Gammaproteobacteria	Enterobacterales	Yersiniaceae	Rahnella1
ASV_573	15.2482	7.46402	2.94126	2.53769	0.0111586	0.036559	Bacteria	Actinobacteriota	Actinobacteria	Propionibacteriales	Propionibacteriaceae	Cutibacterium
ASV_574	26.8915	21.9875	3.00435	7.31855	2.50668e-13	4.80126e-12	Bacteria	Proteobacteria	Gammaproteobacteria	Enterobacterales	Morganellaceae	Morganella
ASV_577	13.1345	21.5684	3.00558	7.17612	7.17184e-13	6.85033e-12	Bacteria	Actinobacteriota	Actinobacteria	Pseudonocardiales	Pseudonocardiaceae	Actinokineospora
ASV_579	6.00469	-21.1135	3.00778	-7.01964	2.22437e-12	1.21729e-11	Bacteria	Proteobacteria	Gammaproteobacteria	Pseudomonadales	Pseudomonadaceae	Pseudomonas
ASV_580	15.9219	-7.3444	2.09083	-3.51268	0.000443613	0.0015668	Bacteria	Proteobacteria	Alphaproteobacteria	Acetobacterales	Acetobacteraceae	Acetobacter
ASV_581	14.3692	-22.3191	3.00511	-7.42705	1.11046e-13	3.01641e-12	Bacteria	Firmicutes	Bacilli	Paenibacillales	Paenibacillaceae	Paenibacillus
ASV_582	26.0633	6.29873	2.58979	2.43214	0.01501	0.0487498	Bacteria	Proteobacteria	Gammaproteobacteria	Xanthomonadales	Xanthomonadaceae	Stenotrophomonas
ASV_583	23.6761	8.09869	2.11977	3.82055	0.000133157	0.000488787	Bacteria	Bacteroidota	Bacteroidia	Flavobacteriales	Flavobacteriaceae	Myroides
ASV_584	26.2826	22.5303	3.00438	7.49915	6.42311e-14	2.90792e-12	Bacteria	Proteobacteria	Gammaproteobacteria	Enterobacterales	Morganellaceae	Morganella
ASV_587	26.1812	22.4367	3.00439	7.468	8.14245e-14	2.97269e-12	Bacteria	Proteobacteria	Gammaproteobacteria	Enterobacterales	Morganellaceae	Morganella
ASV_593	12.7365	21.454	3.00566	7.13786	9.47952e-13	7.7475e-12	Bacteria	Proteobacteria	Gammaproteobacteria	Enterobacterales	Yersiniaceae	Rahnella1
ASV_596	12.6867	21.5197	3.00567	7.15969	8.08573e-13	7.23358e-12	Bacteria	Proteobacteria	Gammaproteobacteria	Enterobacterales	Yersiniaceae	Rahnella1
ASV_600	12.637	21.5133	3.00568	7.15755	8.2133e-13	7.28389e-12	Bacteria	Proteobacteria	Gammaproteobacteria	Enterobacterales	Yersiniaceae	Rahnella1
ASV_601	25.7752	22.505	3.0044	7.49067	6.85253e-14	2.97269e-12	Bacteria	Proteobacteria	Gammaproteobacteria	Enterobacterales	Morganellaceae	Morganella
ASV_606	12.4877	21.4976	3.00571	7.15226	8.53621e-13	7.4146e-12	Bacteria	Proteobacteria	Gammaproteobacteria	Enterobacterales	Yersiniaceae	Rahnella1
ASV_614	12.3384	21.477	3.00574	7.14532	8.97846e-13	7.67834e-12	Bacteria	Proteobacteria	Gammaproteobacteria	Enterobacterales	Yersiniaceae	Rahnella1
ASV_616	25.0649	22.4659	3.00444	7.47757	7.57104e-14	2.97269e-12	Bacteria	Proteobacteria	Gammaproteobacteria	Enterobacterales	Morganellaceae	Morganella
ASV_618	24.6211	-23.0469	3.0043	-7.67129	1.70268e-14	2.24855e-12	Bacteria	Actinobacteriota	Actinobacteria	Micrococcales	Micrococcaceae	Rothia
ASV_619	12.1892	19.5183	3.00577	6.49359	8.38124e-11	3.49765e-10	Bacteria	Proteobacteria	Gammaproteobacteria	Enterobacterales	Yersiniaceae	Rahnella1
ASV_624	24.659	22.4426	3.00446	7.46976	8.034e-14	2.97269e-12	Bacteria	Proteobacteria	Gammaproteobacteria	Enterobacterales	Morganellaceae	Morganella
ASV_625	13.9866	-7.15764	2.08774	-3.42842	0.000607101	0.00212414	Bacteria	Proteobacteria	Alphaproteobacteria	Acetobacterales	Acetobacteraceae	Acetobacter
ASV_626	12.3889	21.4869	3.00573	7.14865	8.76356e-13	7.56807e-12	Bacteria	Proteobacteria	Gammaproteobacteria	Enterobacterales	Yersiniaceae	Rahnella1
ASV_627	22.8162	8.04516	2.15867	3.72691	0.000193841	0.000704618	Bacteria	Bacteroidota	Bacteroidia	Flavobacteriales	Flavobacteriaceae	Myroides
ASV_638	11.8409	21.4241	3.00585	7.12747	1.02231e-12	7.96577e-12	Bacteria	Proteobacteria	Gammaproteobacteria	Enterobacterales	Yersiniaceae	Rahnella1
ASV_639	23.051	-22.9582	3.00438	-7.64159	2.14551e-14	2.24855e-12	Bacteria	Actinobacteriota	Actinobacteria	Micrococcales	Micrococcaceae	Rothia
ASV_640	11.7912	21.4183	3.00586	7.12553	1.03684e-12	7.96577e-12	Bacteria	Proteobacteria	Gammaproteobacteria	Enterobacterales	Yersiniaceae	Rahnella1
ASV_645	11.6419	21.3973	3.00589	7.11846	1.09142e-12	8.1529e-12	Bacteria	Proteobacteria	Gammaproteobacteria	Enterobacterales	Yersiniaceae	Rahnella1
ASV_651	24.7645	-22.9107	3.0043	-7.62598	2.42181e-14	2.24855e-12	Bacteria	Proteobacteria	Gammaproteobacteria	Xanthomonadales	Xanthomonadaceae	Vulcaniibacterium
ASV_652	23.5427	21.5556	3.00452	7.17438	7.26359e-13	6.8675e-12	Bacteria	Proteobacteria	Gammaproteobacteria	Enterobacterales	Morganellaceae	Morganella
ASV_655	14.3321	-7.19212	2.63451	-2.72996	0.00633411	0.0210761	Bacteria	Proteobacteria	Gammaproteobacteria	Burkholderiales	Comamonadaceae	Diaphorobacter
ASV_657	11.7528	-22.0398	3.00553	-7.33309	2.24907e-13	4.58195e-12	Bacteria	Proteobacteria	Gammaproteobacteria	Pseudomonadales	Moraxellaceae	Acinetobacter
ASV_658	11.3932	21.3711	3.00595	7.1096	1.16383e-12	8.31944e-12	Bacteria	Proteobacteria	Gammaproteobacteria	Enterobacterales	Yersiniaceae	Rahnella1
ASV_659	11.3932	21.3711	3.00595	7.1096	1.16383e-12	8.31944e-12	Bacteria	Proteobacteria	Gammaproteobacteria	Enterobacterales	Yersiniaceae	Rahnella1
ASV_661	22.2527	21.4286	3.0046	7.13194	9.89617e-13	7.86658e-12	Bacteria	Actinobacteriota	Acidimicrobiia	Microtrichales	Iamiaceae	Iamia
ASV_665	20.2048	7.86998	2.13204	3.69129	0.000223119	0.00080517	Bacteria	Bacteroidota	Bacteroidia	Flavobacteriales	Flavobacteriaceae	Myroides
ASV_671	11.1941	21.3439	3.006	7.10044	1.2436e-12	8.68194e-12	Bacteria	Proteobacteria	Gammaproteobacteria	Enterobacterales	Yersiniaceae	Rahnella1
ASV_680	20.4406	7.88668	2.35542	3.34831	0.000813072	0.00282495	Bacteria	Bacteroidota	Bacteroidia	Flavobacteriales	Flavobacteriaceae	Myroides
ASV_685	13.0943	-7.0623	2.0997	-3.36348	0.000769677	0.00268041	Bacteria	Proteobacteria	Alphaproteobacteria	Acetobacterales	Acetobacteraceae	Acetobacter
ASV_686	14.2355	-22.3052	3.00512	-7.42237	1.15042e-13	3.06916e-12	Bacteria	Firmicutes	Bacilli	Lactobacillales	Streptococcaceae	Streptococcus
ASV_689	21.5821	-22.866	3.00446	-7.61067	2.72669e-14	2.24855e-12	Bacteria	Actinobacteriota	Actinobacteria	Micrococcales	Micrococcaceae	Rothia
ASV_691	12.8402	-7.0343	2.10502	-3.34167	0.000832749	0.0028866	Bacteria	Proteobacteria	Alphaproteobacteria	Acetobacterales	Acetobacteraceae	Acetobacter
ASV_694	12.1925	-6.95883	2.62982	-2.64613	0.00814193	0.0270312	Bacteria	Proteobacteria	Gammaproteobacteria	Burkholderiales	Comamonadaceae	Diaphorobacter
ASV_698	22.1221	22.2917	3.00461	7.41917	1.1786e-13	3.08916e-12	Bacteria	Proteobacteria	Gammaproteobacteria	Enterobacterales	Morganellaceae	Morganella
ASV_707	10.7464	21.2894	3.00612	7.08202	1.4207e-12	9.47558e-12	Bacteria	Proteobacteria	Gammaproteobacteria	Enterobacterales	Yersiniaceae	Rahnella1
ASV_708	22.5028	21.468	3.00458	7.14508	8.99404e-13	7.67834e-12	Bacteria	Methylomirabilota	Methylomirabilia	Methylomirabilales	Methylomirabilaceae	Sh765B-TzT-35
ASV_709	21.9191	22.276	3.00462	7.41392	1.22619e-13	3.1585e-12	Bacteria	Proteobacteria	Gammaproteobacteria	Enterobacterales	Morganellaceae	Morganella
ASV_712	11.1619	21.3265	3.00601	7.09462	1.29706e-12	8.88394e-12	Bacteria	Proteobacteria	Gammaproteobacteria	Enterobacterales	Yersiniaceae	Rahnella1
ASV_714	21.3093	7.94654	2.39202	3.3221	0.000893417	0.0030826	Bacteria	Proteobacteria	Gammaproteobacteria	Enterobacterales	Morganellaceae	Morganella
ASV_716	10.6469	21.2769	3.00615	7.07781	1.46454e-12	9.54126e-12	Bacteria	Proteobacteria	Gammaproteobacteria	Enterobacterales	Yersiniaceae	Rahnella1
ASV_717	8.73578	-21.6435	3.00635	-7.19927	6.05347e-13	6.45992e-12	Bacteria	Proteobacteria	Gammaproteobacteria	Pseudomonadales	Pseudomonadaceae	Pseudomonas
ASV_718	10.5971	21.2655	3.00616	7.07398	1.5055e-12	9.69493e-12	Bacteria	Proteobacteria	Gammaproteobacteria	Enterobacterales	Yersiniaceae	Rahnella1
ASV_722	20.3497	-22.7894	3.00454	-7.585	3.32479e-14	2.36535e-12	Bacteria	Actinobacteriota	Actinobacteria	Micrococcales	Micrococcaceae	Rothia
ASV_727	18.016	7.70478	2.14235	3.59642	0.000322627	0.00114763	Bacteria	Bacteroidota	Bacteroidia	Flavobacteriales	Flavobacteriaceae	Myroides
ASV_729	10.3981	21.2406	3.00622	7.06557	1.59954e-12	1.01259e-11	Bacteria	Proteobacteria	Gammaproteobacteria	Enterobacterales	Yersiniaceae	Rahnella1
ASV_731	10.2986	21.2263	3.00625	7.06073	1.65634e-12	1.03539e-11	Bacteria	Actinobacteriota	Actinobacteria	Pseudonocardiales	Pseudonocardiaceae	Actinokineospora
ASV_735	10.1991	21.2172	3.00628	7.05764	1.69357e-12	1.04987e-11	Bacteria	Proteobacteria	Gammaproteobacteria	Enterobacterales	Yersiniaceae	Rahnella1
ASV_736	10.4697	-21.8913	3.00582	-7.28298	3.26519e-13	5.48112e-12	Bacteria	Proteobacteria	Gammaproteobacteria	Pseudomonadales	Moraxellaceae	Acinetobacter
ASV_738	10.1494	21.2092	3.00629	7.05494	1.72675e-12	1.06602e-11	Bacteria	Proteobacteria	Gammaproteobacteria	Enterobacterales	Yersiniaceae	Rahnella1
ASV_739	18.6249	7.7525	2.34426	3.30702	0.000942943	0.00324598	Bacteria	Bacteroidota	Bacteroidia	Flavobacteriales	Flavobacteriaceae	Myroides
ASV_750	16.8314	-22.348	3.00482	-7.43738	1.027e-13	3.01628e-12	Bacteria	Actinobacteriota	Actinobacteria	Micrococcales	Dermatophilaceae	Piscicoccus
ASV_755	21.3487	-22.8476	3.00448	-7.60452	2.85961e-14	2.24855e-12	Bacteria	Firmicutes	Bacilli	Bacillales	Planococcaceae	Lysinibacillus
ASV_758	7.64381	-21.4645	3.0068	-7.13863	9.42624e-13	7.7475e-12	Bacteria	Proteobacteria	Gammaproteobacteria	Pseudomonadales	Pseudomonadaceae	Pseudomonas
ASV_759	20.194	20.7443	3.00474	6.90386	5.06084e-12	2.29814e-11	Bacteria	Proteobacteria	Gammaproteobacteria	Enterobacterales	Morganellaceae	Morganella
ASV_763	10.1105	-21.8442	3.00591	-7.26707	3.67356e-13	5.52465e-12	Bacteria	Proteobacteria	Gammaproteobacteria	Pseudomonadales	Moraxellaceae	Acinetobacter
ASV_765	9.8011	21.162	3.0064	7.03899	1.93639e-12	1.14347e-11	Bacteria	Proteobacteria	Gammaproteobacteria	Enterobacterales	Yersiniaceae	Rahnella1
ASV_766	19.2426	7.79915	2.08694	3.73712	0.000186144	0.000678289	Bacteria	Bacteroidota	Bacteroidia	Flavobacteriales	Flavobacteriaceae	Myroides
ASV_778	9.65184	21.0846	3.00645	7.01312	2.33065e-12	1.25485e-11	Bacteria	Proteobacteria	Gammaproteobacteria	Enterobacterales	Yersiniaceae	Rahnella1
ASV_781	19.6866	20.8726	3.00479	6.94645	3.74582e-12	1.75983e-11	Bacteria	Actinobacteriota	Actinobacteria	Corynebacteriales	Corynebacteriaceae	Corynebacterium
ASV_782	9.60209	21.1331	3.00647	7.02921	2.07709e-12	1.16224e-11	Bacteria	Proteobacteria	Gammaproteobacteria	Enterobacterales	Yersiniaceae	Rahnella1
ASV_783	9.60209	21.1331	3.00647	7.02921	2.07709e-12	1.16224e-11	Bacteria	Proteobacteria	Gammaproteobacteria	Enterobacterales	Yersiniaceae	Rahnella1
ASV_786	18.7545	22.0578	3.00486	7.34069	2.12498e-13	4.58195e-12	Bacteria	Proteobacteria	Gammaproteobacteria	Pseudomonadales	Pseudomonadaceae	Pseudomonas
ASV_788	16.0778	-20.9397	3.0049	-6.96851	3.20317e-12	1.54872e-11	Bacteria	Proteobacteria	Gammaproteobacteria	Pseudomonadales	Moraxellaceae	Enhydrobacter
ASV_793	17.1421	7.63268	2.05544	3.7134	0.000204491	0.000741527	Bacteria	Bacteroidota	Bacteroidia	Flavobacteriales	Flavobacteriaceae	Myroides
ASV_798	9.45284	21.1067	3.00652	7.02031	2.2137e-12	1.21729e-11	Bacteria	Proteobacteria	Gammaproteobacteria	Enterobacterales	Yersiniaceae	Rahnella1
ASV_807	8.15359	20.9026	3.00706	6.95118	3.6225e-12	1.70726e-11	Bacteria	Firmicutes	Bacilli	Lactobacillales	Carnobacteriaceae	Granulicatella
ASV_823	13.5277	-7.10973	2.93373	-2.42344	0.0153742	0.0498244	Bacteria	Actinobacteriota	Actinobacteria	Micrococcales	Micrococcaceae	Micrococcus
ASV_826	9.15433	21.0662	3.00663	7.00659	2.44188e-12	1.28006e-11	Bacteria	Proteobacteria	Gammaproteobacteria	Enterobacterales	Yersiniaceae	Rahnella1
ASV_827	9.15433	21.0662	3.00663	7.00659	2.44188e-12	1.28006e-11	Bacteria	Proteobacteria	Gammaproteobacteria	Enterobacterales	Yersiniaceae	Rahnella1
ASV_834	9.34063	-21.7362	3.00614	-7.23062	4.80808e-13	6.08751e-12	Bacteria	Proteobacteria	Gammaproteobacteria	Pseudomonadales	Moraxellaceae	Acinetobacter
ASV_835	9.34063	-21.7362	3.00614	-7.23062	4.80808e-13	6.08751e-12	Bacteria	Proteobacteria	Gammaproteobacteria	Pseudomonadales	Moraxellaceae	Acinetobacter
ASV_839	17.6856	21.9788	3.00497	7.31415	2.59012e-13	4.83705e-12	Bacteria	Actinobacteriota	Actinobacteria	Frankiales	Geodermatophilaceae	Geodermatophilus
ASV_842	10.6995	-6.77097	2.10354	-3.21885	0.00128705	0.00440011	Bacteria	Proteobacteria	Alphaproteobacteria	Acetobacterales	Acetobacteraceae	Acetobacter
ASV_845	19.3206	-22.7174	3.00461	-7.56084	4.0046e-14	2.42445e-12	Bacteria	Actinobacteriota	Actinobacteria	Micrococcales	Micrococcaceae	Rothia
ASV_846	16.873	7.60963	2.06249	3.68955	0.000224655	0.000808757	Bacteria	Bacteroidota	Bacteroidia	Flavobacteriales	Flavobacteriaceae	Myroides
ASV_847	17.0068	7.62107	2.0627	3.6947	0.000220143	0.000796354	Bacteria	Bacteroidota	Bacteroidia	Flavobacteriales	Flavobacteriaceae	Myroides
ASV_849	9.23799	-21.7199	3.00617	-7.2251	5.00728e-13	6.18254e-12	Bacteria	Proteobacteria	Gammaproteobacteria	Pseudomonadales	Moraxellaceae	Acinetobacter
ASV_851	6.84303	-21.3101	3.00723	-7.08629	1.37754e-12	9.22892e-12	Bacteria	Actinobacteriota	Actinobacteria	Corynebacteriales	Corynebacteriaceae	Corynebacterium
ASV_854	8.95532	21.0367	3.0067	6.99658	2.62284e-12	1.35122e-11	Bacteria	Proteobacteria	Gammaproteobacteria	Enterobacterales	Yersiniaceae	Rahnella1
ASV_861	14.6867	-22.3462	3.00506	-7.43619	1.03629e-13	3.01628e-12	Bacteria	Actinobacteriota	Actinobacteria	Frankiales	Nakamurellaceae	Nakamurella
ASV_864	8.90557	21.0289	3.00672	6.99397	2.67209e-12	1.37186e-11	Bacteria	Proteobacteria	Gammaproteobacteria	Enterobacterales	Yersiniaceae	Rahnella1
ASV_866	9.13534	-21.7044	3.00621	-7.21988	5.20346e-13	6.22815e-12	Bacteria	Proteobacteria	Gammaproteobacteria	Pseudomonadales	Moraxellaceae	Acinetobacter
ASV_867	14.9054	-22.3764	3.00504	-7.44631	9.59873e-14	3.01628e-12	Bacteria	Actinobacteriota	Actinobacteria	Corynebacteriales	Corynebacteriaceae	Corynebacterium
ASV_868	19.0004	-22.6972	3.00464	-7.55405	4.21926e-14	2.42445e-12	Bacteria	Actinobacteriota	Actinobacteria	Micrococcales	Micrococcaceae	Rothia
ASV_870	8.80606	21.0078	3.00676	6.98684	2.81143e-12	1.42382e-11	Bacteria	Proteobacteria	Gammaproteobacteria	Enterobacterales	Yersiniaceae	Rahnella1
ASV_874	11.137	-6.82883	2.08364	-3.27736	0.00104784	0.00359054	Bacteria	Proteobacteria	Alphaproteobacteria	Acetobacterales	Acetobacteraceae	Acetobacter
ASV_875	14.738	-22.3548	3.00506	-7.43906	1.01407e-13	3.01628e-12	Bacteria	Proteobacteria	Gammaproteobacteria	Pseudomonadales	Moraxellaceae	Enhydrobacter
ASV_877	16.0978	7.54209	2.08973	3.60913	0.000307226	0.00109808	Bacteria	Bacteroidota	Bacteroidia	Flavobacteriales	Flavobacteriaceae	Myroides
ASV_884	17.0054	21.926	3.00504	7.29642	2.95527e-13	5.31824e-12	Bacteria	Proteobacteria	Gammaproteobacteria	Burkholderiales	Comamonadaceae	Alicycliphilus
ASV_888	16.9082	21.9138	3.00505	7.29232	3.04652e-13	5.35471e-12	Bacteria	Actinobacteriota	Actinobacteria	Micrococcales	Micrococcaceae	Micrococcus
ASV_894	16.5111	7.57832	2.09214	3.62229	0.000292012	0.0010462	Bacteria	Bacteroidota	Bacteroidia	Flavobacteriales	Flavobacteriaceae	Myroides
ASV_895	18.6687	22.0556	3.00487	7.33996	2.1366e-13	4.58195e-12	Bacteria	Actinobacteriota	Actinobacteria	Micrococcales	Intrasporangiaceae	Knoellia
ASV_896	8.82741	-21.6589	3.00631	-7.20449	5.82634e-13	6.45992e-12	Bacteria	Firmicutes	Negativicutes	Veillonellales-Selenomonadales	Veillonellaceae	Veillonella
ASV_898	8.55731	20.9702	3.00687	6.97409	3.07854e-12	1.51374e-11	Bacteria	Actinobacteriota	Actinobacteria	Actinomycetales	Actinomycetaceae	Actinomyces
ASV_899	8.55731	20.9702	3.00687	6.97409	3.07854e-12	1.51374e-11	Bacteria	Proteobacteria	Gammaproteobacteria	Enterobacterales	Yersiniaceae	Rahnella1
ASV_900	15.9436	21.8361	3.00516	7.26618	3.69789e-13	5.52465e-12	Bacteria	Proteobacteria	Gammaproteobacteria	Pseudomonadales	Pseudomonadaceae	Pseudomonas
ASV_901	14.3193	-21.3542	3.00511	-7.10597	1.19479e-12	8.50006e-12	Bacteria	Proteobacteria	Gammaproteobacteria	Pseudomonadales	Moraxellaceae	Enhydrobacter
ASV_902	16.0102	21.8418	3.00515	7.26812	3.64518e-13	5.52465e-12	Bacteria	Proteobacteria	Gammaproteobacteria	Enterobacterales	Erwiniaceae	Pantoea
ASV_904	8.72477	-21.6461	3.00635	-7.20014	6.0152e-13	6.45992e-12	Bacteria	Proteobacteria	Gammaproteobacteria	Pseudomonadales	Moraxellaceae	Acinetobacter
ASV_905	14.2355	-21.6855	3.00512	-7.21616	5.34763e-13	6.24169e-12	Bacteria	Proteobacteria	Gammaproteobacteria	Pseudomonadales	Moraxellaceae	Enhydrobacter
ASV_907	8.67344	-21.6036	3.00637	-7.18594	6.67473e-13	6.80047e-12	Bacteria	Proteobacteria	Gammaproteobacteria	Pseudomonadales	Moraxellaceae	Acinetobacter
ASV_917	17.9329	-22.6181	3.00472	-7.5275	5.17216e-14	2.75972e-12	Bacteria	Planctomycetota	Planctomycetes	Gemmatales	Gemmataceae	Fimbriiglobus
ASV_920	8.5708	-21.5987	3.00641	-7.18424	6.75814e-13	6.80047e-12	Bacteria	Proteobacteria	Gammaproteobacteria	Pseudomonadales	Moraxellaceae	Acinetobacter
ASV_922	9.22499	-6.557	2.33393	-2.80943	0.00496299	0.0166623	Bacteria	Proteobacteria	Alphaproteobacteria	Acetobacterales	Acetobacteraceae	Acetobacter
ASV_923	9.94011	-6.6647	2.34373	-2.84363	0.00446021	0.0151101	Bacteria	Proteobacteria	Alphaproteobacteria	Acetobacterales	Acetobacteraceae	Acetobacter
ASV_931	9.99216	-6.67252	2.35293	-2.83583	0.00457062	0.0154491	Bacteria	Proteobacteria	Alphaproteobacteria	Acetobacterales	Acetobacteraceae	Acetobacter
ASV_937	15.2911	7.46762	2.07316	3.60204	0.000315725	0.00112576	Bacteria	Bacteroidota	Bacteroidia	Flavobacteriales	Flavobacteriaceae	Myroides
ASV_942	8.05979	20.7617	3.0071	6.90425	5.04702e-12	2.29814e-11	Bacteria	Proteobacteria	Gammaproteobacteria	Enterobacterales	Yersiniaceae	Rahnella1
ASV_943	17.4817	21.964	3.00499	7.30919	2.68763e-13	4.89674e-12	Bacteria	Proteobacteria	Gammaproteobacteria	Pseudomonadales	Pseudomonadaceae	Pseudomonas
ASV_952	16.773	21.9064	3.00507	7.28983	3.10345e-13	5.39134e-12	Bacteria	Actinobacteriota	Actinobacteria	Micrococcales	Dermatophilaceae	Piscicoccus
ASV_953	15.8981	7.52376	2.36183	3.18557	0.00144471	0.00492783	Bacteria	Proteobacteria	Gammaproteobacteria	Enterobacterales	Morganellaceae	Morganella
ASV_958	14.1802	21.6726	3.00541	7.21119	5.5464e-13	6.3741e-12	Bacteria	Proteobacteria	Gammaproteobacteria	Burkholderiales	Neisseriaceae	Neisseria
ASV_959	9.6769	-6.62593	2.33875	-2.83311	0.00460974	0.0155462	Bacteria	Proteobacteria	Alphaproteobacteria	Acetobacterales	Acetobacteraceae	Acetobacter
ASV_966	9.24954	-6.56111	2.34086	-2.80286	0.00506517	0.0169672	Bacteria	Proteobacteria	Alphaproteobacteria	Acetobacterales	Acetobacteraceae	Acetobacter
ASV_969	16.0334	21.8431	3.00515	7.26854	3.63383e-13	5.52465e-12	Bacteria	Proteobacteria	Gammaproteobacteria	Enterobacterales	Morganellaceae	Proteus
ASV_971	13.1469	-22.1943	3.00529	-7.38508	1.52359e-13	3.79374e-12	Bacteria	Proteobacteria	Gammaproteobacteria	Pseudomonadales	Moraxellaceae	Enhydrobacter
ASV_974	13.0632	-22.1865	3.0053	-7.38247	1.55382e-13	3.80559e-12	Bacteria	Actinobacteriota	Actinobacteria	Micrococcales	Dermatophilaceae	Mobilicoccus
ASV_980	7.95493	-21.519	3.00666	-7.15711	8.23947e-13	7.28389e-12	Bacteria	Proteobacteria	Gammaproteobacteria	Pseudomonadales	Moraxellaceae	Acinetobacter
ASV_983	12.8957	-22.1704	3.00533	-7.37704	1.61848e-13	3.90001e-12	Bacteria	Actinobacteriota	Actinobacteria	Micrococcales	Intrasporangiaceae	Ornithinimicrobium
ASV_987	14.9647	21.7476	3.00529	7.23643	4.60641e-13	5.98107e-12	Bacteria	Actinobacteriota	Actinobacteria	Micrococcales	Brevibacteriaceae	Brevibacterium
ASV_1007	12.6445	-22.019	3.00537	-7.32655	2.36151e-13	4.58195e-12	Bacteria	Proteobacteria	Gammaproteobacteria	Pseudomonadales	Moraxellaceae	Enhydrobacter
ASV_1008	12.6445	-22.019	3.00537	-7.32655	2.36151e-13	4.58195e-12	Bacteria	Proteobacteria	Gammaproteobacteria	Pseudomonadales	Moraxellaceae	Enhydrobacter
ASV_1010	14.8647	7.42678	2.36968	3.13408	0.00172394	0.0058669	Bacteria	Proteobacteria	Gammaproteobacteria	Enterobacterales	Morganellaceae	Morganella
ASV_1011	14.6732	21.7179	3.00534	7.22646	4.95744e-13	6.18254e-12	Bacteria	Proteobacteria	Gammaproteobacteria	Pseudomonadales	Pseudomonadaceae	Pseudomonas
ASV_1012	13.3825	21.587	3.00554	7.18239	6.8505e-13	6.80047e-12	Bacteria	Proteobacteria	Gammaproteobacteria	Burkholderiales	Neisseriaceae	Neisseria
ASV_1017	12.5608	-22.1361	3.00538	-7.36546	1.76531e-13	4.12089e-12	Bacteria	Actinobacteriota	Actinobacteria	Corynebacteriales	Corynebacteriaceae	Corynebacterium
ASV_1023	13.2939	21.5831	3.00556	7.18106	6.91705e-13	6.80047e-12	Bacteria	Proteobacteria	Gammaproteobacteria	Burkholderiales	Neisseriaceae	Neisseria
ASV_1024	13.5766	21.6051	3.00551	7.1885	6.55082e-13	6.80047e-12	Bacteria	Bacteroidota	Bacteroidia	Bacteroidales	Porphyromonadaceae	Porphyromonas
ASV_1025	7.647	-21.4623	3.00679	-7.13792	9.47515e-13	7.7475e-12	Bacteria	Myxococcota	Myxococcia	Myxococcales	Myxococcaceae	Archangium
ASV_1028	14.5983	7.40041	2.10184	3.52092	0.000430046	0.00152248	Bacteria	Bacteroidota	Bacteroidia	Flavobacteriales	Flavobacteriaceae	Myroides
ASV_1029	15.5228	21.7981	3.00522	7.25344	4.06332e-13	5.67346e-12	Bacteria	Acidobacteriota	Blastocatellia	Pyrinomonadales	Pyrinomonadaceae	RB41
ASV_1035	7.59568	-21.4553	3.00682	-7.13553	9.64137e-13	7.77878e-12	Bacteria	Bacteroidota	Bacteroidia	Bacteroidales	Prevotellaceae	Prevotella
ASV_1037	12.3933	-22.1022	3.00541	-7.35414	1.92154e-13	4.4166e-12	Bacteria	Proteobacteria	Gammaproteobacteria	Pseudomonadales	Moraxellaceae	Enhydrobacter
ASV_1039	10.7741	-21.9265	3.00575	-7.29484	2.99017e-13	5.31824e-12	Bacteria	Actinobacteriota	Actinobacteria	Corynebacteriales	Corynebacteriaceae	Corynebacterium
ASV_1050	15.6913	-22.3761	3.00495	-7.44644	9.58932e-14	3.01628e-12	Bacteria	Actinobacteriota	Actinobacteria	Micrococcales	Intrasporangiaceae	Ornithinimicrobium
ASV_1051	15.3144	21.7798	3.00525	7.24725	4.25319e-13	5.69616e-12	Bacteria	Actinobacteriota	Thermoleophilia	Gaiellales	Gaiellaceae	Gaiella
ASV_1054	7.49304	-21.4391	3.00687	-7.13004	1.00339e-12	7.93155e-12	Bacteria	Proteobacteria	Gammaproteobacteria	Pseudomonadales	Moraxellaceae	Acinetobacter
ASV_1057	15.2103	21.7699	3.00526	7.24393	4.35864e-13	5.76266e-12	Bacteria	Acidobacteriota	Blastocatellia	Pyrinomonadales	Pyrinomonadaceae	RB41
ASV_1058	10.4522	21.247	3.00621	7.06772	1.57494e-12	1.00126e-11	Bacteria	Proteobacteria	Alphaproteobacteria	Sphingomonadales	Sphingomonadaceae	DSSF69
ASV_1066	14.0128	7.34143	2.09036	3.51205	0.000444667	0.00156682	Bacteria	Bacteroidota	Bacteroidia	Flavobacteriales	Flavobacteriaceae	Myroides
ASV_1069	7.39039	-21.4186	3.00692	-7.12309	1.05536e-12	7.96577e-12	Bacteria	Proteobacteria	Gammaproteobacteria	Pseudomonadales	Moraxellaceae	Acinetobacter
ASV_1070	7.39039	-21.4186	3.00692	-7.12309	1.05536e-12	7.96577e-12	Bacteria	Proteobacteria	Gammaproteobacteria	Enterobacterales	Morganellaceae	Providencia
ASV_1075	12.7621	21.5256	3.00566	7.16171	7.96776e-13	7.2013e-12	Bacteria	Proteobacteria	Gammaproteobacteria	Burkholderiales	Neisseriaceae	Neisseria
ASV_1079	7.33907	-21.4125	3.00695	-7.12102	1.07131e-12	8.04291e-12	Bacteria	Proteobacteria	Gammaproteobacteria	Pseudomonadales	Moraxellaceae	Acinetobacter
ASV_1082	14.5113	21.7036	3.00536	7.22163	5.1368e-13	6.22815e-12	Bacteria	Actinobacteriota	Actinobacteria	Corynebacteriales	Dietziaceae	Dietzia
ASV_1086	15.1576	-22.3885	3.00501	-7.45041	9.30539e-14	3.01628e-12	Bacteria	Actinobacteriota	Actinobacteria	Corynebacteriales	Dietziaceae	Dietzia
ASV_1089	11.8071	-22.053	3.00553	-7.33749	2.17635e-13	4.58195e-12	Bacteria	Proteobacteria	Gammaproteobacteria	Burkholderiales	Comamonadaceae	Comamonas
ASV_1091	11.175	21.339	3.00601	7.09879	1.25852e-12	8.70474e-12	Bacteria	Proteobacteria	Gammaproteobacteria	Pseudomonadales	Moraxellaceae	Acinetobacter
ASV_1096	11.7234	-22.0387	3.00554	-7.3327	2.25565e-13	4.58195e-12	Bacteria	Actinobacteriota	Actinobacteria	Micrococcales	Dermatophilaceae	Piscicoccus
ASV_1105	11.6396	-22.0331	3.00556	-7.33077	2.28827e-13	4.58195e-12	Bacteria	Actinobacteriota	Actinobacteria	Corynebacteriales	Corynebacteriaceae	Corynebacterium
ASV_1108	6.9155	20.6774	3.00774	6.87473	6.21083e-12	2.79488e-11	Bacteria	Acidobacteriota	Blastocatellia	Pyrinomonadales	Pyrinomonadaceae	RB41
ASV_1110	14.481	21.7003	3.00536	7.22053	5.17835e-13	6.22815e-12	Bacteria	Actinobacteriota	Actinobacteria	Corynebacteriales	Corynebacteriaceae	Corynebacterium
ASV_1115	7.08246	-21.3642	3.00708	-7.10464	1.20636e-12	8.50146e-12	Bacteria	Firmicutes	Clostridia	Lachnospirales	Lachnospiraceae	Dorea
ASV_1116	7.08246	-21.3642	3.00708	-7.10464	1.20636e-12	8.50146e-12	Bacteria	Firmicutes	Negativicutes	Veillonellales-Selenomonadales	Veillonellaceae	Veillonella
ASV_1119	11.5559	-22.0238	3.00558	-7.32765	2.34222e-13	4.58195e-12	Bacteria	Actinobacteriota	Actinobacteria	Frankiales	Frankiaceae	Jatrophihabitans
ASV_1120	11.5559	-22.0238	3.00558	-7.32765	2.34222e-13	4.58195e-12	Bacteria	Proteobacteria	Gammaproteobacteria	Pseudomonadales	Moraxellaceae	Enhydrobacter
ASV_1122	13.5964	7.29771	2.10492	3.46698	0.000526347	0.00184592	Bacteria	Bacteroidota	Bacteroidia	Flavobacteriales	Flavobacteriaceae	Myroides
ASV_1130	9.97335	-21.8251	3.00596	-7.26063	3.85286e-13	5.58851e-12	Bacteria	Proteobacteria	Gammaproteobacteria	Enterobacterales	Enterobacteriaceae	Escherichia-Shigella
ASV_1134	11.3884	-21.9914	3.00561	-7.31677	2.54008e-13	4.80364e-12	Bacteria	Proteobacteria	Gammaproteobacteria	Pseudomonadales	Moraxellaceae	Enhydrobacter
ASV_1135	11.1586	-21.9769	3.00566	-7.31183	2.63525e-13	4.86057e-12	Bacteria	Firmicutes	Bacilli	Brevibacillales	Brevibacillaceae	Brevibacillus
ASV_1136	14.5171	-22.3333	3.00509	-7.43184	1.07097e-13	3.01628e-12	Bacteria	Actinobacteriota	Actinobacteria	Micrococcales	Intrasporangiaceae	Ornithinimicrobium
ASV_1137	12.0531	21.4462	3.0058	7.13492	9.68443e-13	7.77878e-12	Bacteria	Firmicutes	Bacilli	Lactobacillales	Streptococcaceae	Streptococcus
ASV_1140	9.82776	-21.7995	3.006	-7.25199	4.10678e-13	5.68104e-12	Bacteria	Firmicutes	Bacilli	Staphylococcales	Staphylococcaceae	Staphylococcus
ASV_1153	9.68216	-21.7839	3.00604	-7.24671	4.27021e-13	5.69616e-12	Bacteria	Firmicutes	Clostridia	Clostridiales	Clostridiaceae	Clostridium sensu stricto 1
ASV_1155	14.3522	21.6882	3.00538	7.21644	5.33669e-13	6.24169e-12	Bacteria	Proteobacteria	Alphaproteobacteria	Azospirillales	Azospirillaceae	Niveispirillum
ASV_1156	13.8056	7.32003	2.94077	2.48915	0.0128048	0.0417694	Bacteria	Actinobacteriota	Actinobacteria	Propionibacteriales	Propionibacteriaceae	Cutibacterium
ASV_1157	12.9241	21.5397	3.00563	7.16647	7.69585e-13	7.05374e-12	Bacteria	Proteobacteria	Gammaproteobacteria	Xanthomonadales	Xanthomonadaceae	Thermomonas
ASV_1168	11.7997	7.09404	2.07781	3.41419	0.000639729	0.00223307	Bacteria	Bacteroidota	Bacteroidia	Flavobacteriales	Flavobacteriaceae	Myroides
ASV_1170	12.8269	21.5299	3.00565	7.16315	7.88447e-13	7.18256e-12	Bacteria	Proteobacteria	Alphaproteobacteria	Sphingomonadales	Sphingomonadaceae	Sphingomonas
ASV_1175	6.7232	-21.2917	3.00729	-7.08004	1.44118e-12	9.52708e-12	Bacteria	Actinobacteriota	Actinobacteria	Corynebacteriales	Corynebacteriaceae	Corynebacterium
ASV_1181	12.6326	21.5067	3.00568	7.15536	8.34556e-13	7.33427e-12	Bacteria	Proteobacteria	Gammaproteobacteria	Pseudomonadales	Pseudomonadaceae	Pseudomonas
ASV_1183	11.5214	21.3842	3.00592	7.11401	1.12717e-12	8.29553e-12	Bacteria	Proteobacteria	Gammaproteobacteria	Burkholderiales	Neisseriaceae	Neisseria
ASV_1189	6.91583	-21.3301	3.00718	-7.09304	1.31198e-12	8.90952e-12	Bacteria	Proteobacteria	Gammaproteobacteria	Pseudomonadales	Pseudomonadaceae	Pseudomonas
ASV_1192	13.9206	21.6447	3.00545	7.20182	5.94125e-13	6.45992e-12	Bacteria	Actinobacteriota	Actinobacteria	Corynebacteriales	Corynebacteriaceae	Corynebacterium
ASV_1196	11.4328	21.3714	3.00595	7.1097	1.16292e-12	8.31944e-12	Bacteria	Proteobacteria	Gammaproteobacteria	Burkholderiales	Neisseriaceae	Neisseria
ASV_1197	11.4328	21.3714	3.00595	7.1097	1.16292e-12	8.31944e-12	Bacteria	Actinobacteriota	Actinobacteria	Micrococcales	Micrococcaceae	Rothia
ASV_1200	7.0425	-6.16815	2.35852	-2.61527	0.00891582	0.0294045	Bacteria	Proteobacteria	Alphaproteobacteria	Acetobacterales	Acetobacteraceae	Acetobacter
ASV_1203	12.5715	7.18508	2.62642	2.73569	0.00622501	0.0207593	Bacteria	Proteobacteria	Gammaproteobacteria	Enterobacterales	Morganellaceae	Morganella
ASV_1214	6.31848	20.546	3.00817	6.83007	8.48722e-12	3.78505e-11	Bacteria	Actinobacteriota	Actinobacteria	Micrococcales	Intrasporangiaceae	Ornithinibacter
ASV_1215	6.31848	20.546	3.00817	6.83007	8.48722e-12	3.78505e-11	Bacteria	Actinobacteriota	Actinobacteria	Actinomycetales	Actinomycetaceae	Actinomyces
ASV_1219	6.46659	-20.9541	3.00745	-6.96737	3.22913e-12	1.55623e-11	Bacteria	Proteobacteria	Alphaproteobacteria	Azospirillales	Azospirillaceae	Niveispirillum
ASV_1224	6.26872	20.54	3.00821	6.82798	8.61167e-12	3.82912e-11	Bacteria	Bacteroidota	Bacteroidia	Cytophagales	Hymenobacteraceae	Pontibacter
ASV_1232	10.4673	-21.8644	3.00583	-7.274	3.49008e-13	5.52465e-12	Bacteria	Proteobacteria	Gammaproteobacteria	Pseudomonadales	Moraxellaceae	Enhydrobacter
ASV_1233	10.256	-21.8627	3.00588	-7.27333	3.50745e-13	5.52465e-12	Bacteria	Actinobacteriota	Actinobacteria	Corynebacteriales	Corynebacteriaceae	Corynebacterium
ASV_1237	10.3836	-21.8657	3.00585	-7.2744	3.47964e-13	5.52465e-12	Bacteria	Actinobacteriota	Actinobacteria	Micrococcales	Micrococcaceae	Kocuria
ASV_1248	12.4148	7.16659	2.356	3.04185	0.00235126	0.0079836	Bacteria	Proteobacteria	Gammaproteobacteria	Enterobacterales	Morganellaceae	Morganella
ASV_1250	10.901	21.3072	3.00608	7.08805	1.36018e-12	9.19508e-12	Bacteria	Proteobacteria	Gammaproteobacteria	Burkholderiales	Neisseriaceae	Neisseria
ASV_1253	6.2613	-21.1629	3.00759	-7.03649	1.97142e-12	1.15202e-11	Bacteria	Actinobacteriota	Actinobacteria	Bifidobacteriales	Bifidobacteriaceae	Bifidobacterium
ASV_1254	6.2613	-21.1629	3.00759	-7.03649	1.97142e-12	1.15202e-11	Bacteria	Actinobacteriota	Actinobacteria	Micrococcales	Brevibacteriaceae	Brevibacterium
ASV_1258	10.0099	-21.8292	3.00595	-7.26199	3.81433e-13	5.58851e-12	Bacteria	Proteobacteria	Alphaproteobacteria	Caulobacterales	Caulobacteraceae	Caulobacter
ASV_1260	6.06972	20.497	3.00838	6.81332	9.53727e-12	4.21558e-11	Bacteria	Actinobacteriota	Actinobacteria	Actinomycetales	Actinomycetaceae	Actinomyces
ASV_1262	11.8552	21.4209	3.00585	7.12642	1.03014e-12	7.96577e-12	Bacteria	Actinobacteriota	Actinobacteria	Micrococcales	Micrococcaceae	Kocuria
ASV_1263	11.8552	21.4209	3.00585	7.12642	1.03014e-12	7.96577e-12	Bacteria	Proteobacteria	Gammaproteobacteria	Enterobacterales	Pectobacteriaceae	Pectobacterium
ASV_1273	13.0573	21.557	3.0056	7.17226	7.37702e-13	6.8675e-12	Bacteria	Actinobacteriota	Actinobacteria	Micrococcales	Micrococcaceae	Rothia
ASV_1274	11.758	21.412	3.00587	7.12339	1.05302e-12	7.96577e-12	Bacteria	Proteobacteria	Gammaproteobacteria	Burkholderiales	Comamonadaceae	Comamonas
ASV_1276	10.7237	21.2782	3.00613	7.07828	1.45955e-12	9.54126e-12	Bacteria	Proteobacteria	Gammaproteobacteria	Burkholderiales	Neisseriaceae	Neisseria
ASV_1277	12.2788	21.4694	3.00576	7.14275	9.14805e-13	7.68593e-12	Bacteria	Proteobacteria	Gammaproteobacteria	Enterobacterales	Aeromonadaceae	Aeromonas
ASV_1278	12.2788	21.4694	3.00576	7.14275	9.14805e-13	7.68593e-12	Bacteria	Proteobacteria	Alphaproteobacteria	Sphingomonadales	Sphingomonadaceae	Sphingoaurantiacus
ASV_1281	6.15866	-20.7558	3.00767	-6.90096	5.1653e-12	2.33141e-11	Bacteria	Proteobacteria	Gammaproteobacteria	Xanthomonadales	Xanthomonadaceae	Stenotrophomonas
ASV_1282	10.0486	-20.8221	3.00594	-6.92698	4.29906e-12	1.99466e-11	Bacteria	Proteobacteria	Alphaproteobacteria	Rhodobacterales	Rhodobacteraceae	Paracoccus
ASV_1283	8.73578	-21.6435	3.00635	-7.19927	6.05347e-13	6.45992e-12	Bacteria	Proteobacteria	Gammaproteobacteria	Pseudomonadales	Pseudomonadaceae	Pseudomonas
ASV_1286	12.1773	21.4514	3.00578	7.13671	9.55929e-13	7.76173e-12	Bacteria	Proteobacteria	Gammaproteobacteria	Pseudomonadales	Moraxellaceae	Acinetobacter
ASV_1289	6.10734	-21.1615	3.0077	-7.03576	1.98172e-12	1.15202e-11	Bacteria	Firmicutes	Bacilli	Erysipelotrichales	Erysipelatoclostridiaceae	Erysipelotrichaceae UCG-003
ASV_1291	9.96488	-21.816	3.00596	-7.25757	3.94097e-13	5.60743e-12	Bacteria	Actinobacteriota	Actinobacteria	Micrococcales	Micrococcaceae	Arthrobacter
ASV_1293	12.7025	-22.1474	3.00536	-7.3693	1.71527e-13	4.06764e-12	Bacteria	Actinobacteriota	Actinobacteria	Corynebacteriales	Dietziaceae	Dietzia
ASV_1295	10.5465	21.2611	3.00618	7.07248	1.52193e-12	9.75864e-12	Bacteria	Proteobacteria	Gammaproteobacteria	Burkholderiales	Neisseriaceae	Neisseria
ASV_1301	5.87071	20.444	3.00855	6.79529	1.08091e-11	4.76368e-11	Bacteria	Bacteroidota	Bacteroidia	Bacteroidales	Prevotellaceae	Prevotella_7
ASV_1303	12.7336	21.5016	3.00567	7.1537	8.44702e-13	7.38003e-12	Bacteria	Bacteroidota	Bacteroidia	Bacteroidales	Dysgonomonadaceae	Dysgonomonas
ASV_1306	6.00469	-21.1135	3.00778	-7.01964	2.22437e-12	1.21729e-11	Bacteria	Proteobacteria	Gammaproteobacteria	Burkholderiales	Comamonadaceae	Comamonas
ASV_1309	8.51739	-21.6085	3.00643	-7.18744	6.60155e-13	6.80047e-12	Bacteria	Firmicutes	Bacilli	Staphylococcales	Staphylococcaceae	Staphylococcus
ASV_1310	9.59966	-21.7499	3.00607	-7.23533	4.64394e-13	5.98107e-12	Bacteria	Actinobacteriota	Actinobacteria	Corynebacteriales	Dietziaceae	Dietzia
ASV_1312	9.59966	-21.7499	3.00607	-7.23533	4.64394e-13	5.98107e-12	Bacteria	Actinobacteriota	Actinobacteria	Corynebacteriales	Corynebacteriaceae	Corynebacterium
ASV_1313	11.644	7.07382	2.11988	3.33691	0.000847168	0.00292979	Bacteria	Bacteroidota	Bacteroidia	Flavobacteriales	Flavobacteriaceae	Myroides
ASV_1314	12.189	21.3452	3.00578	7.1014	1.23501e-12	8.66243e-12	Bacteria	Firmicutes	Bacilli	Lactobacillales	Streptococcaceae	Streptococcus
ASV_1317	10.3692	21.2353	3.00623	7.06377	1.62046e-12	1.02021e-11	Bacteria	Proteobacteria	Gammaproteobacteria	Burkholderiales	Comamonadaceae	Tepidimonas
ASV_1321	5.95337	-21.0965	3.00782	-7.01387	2.31822e-12	1.25485e-11	Bacteria	Proteobacteria	Gammaproteobacteria	Enterobacterales	Morganellaceae	Providencia
ASV_1323	9.71366	-21.7867	3.00603	-7.24768	4.23975e-13	5.69616e-12	Bacteria	Actinobacteriota	Actinobacteria	Propionibacteriales	Nocardioidaceae	Nocardioides
ASV_1324	9.71366	-21.7867	3.00603	-7.24768	4.23975e-13	5.69616e-12	Bacteria	Firmicutes	Negativicutes	Veillonellales-Selenomonadales	Selenomonadaceae	Megamonas
ASV_1329	12.0849	21.3835	3.0058	7.1141	1.12649e-12	8.29553e-12	Bacteria	Actinobacteriota	Actinobacteria	Micrococcales	Dermatophilaceae	Piscicoccus
ASV_1335	5.90205	-21.0902	3.00786	-7.01169	2.35451e-12	1.2563e-11	Bacteria	Proteobacteria	Gammaproteobacteria	Enterobacterales	Morganellaceae	Providencia
ASV_1336	5.90205	-21.0902	3.00786	-7.01169	2.35451e-12	1.2563e-11	Bacteria	Proteobacteria	Gammaproteobacteria	Enterobacterales	Morganellaceae	Providencia
ASV_1349	5.85073	-21.1051	3.0079	-7.01654	2.27427e-12	1.23555e-11	Bacteria	Proteobacteria	Alphaproteobacteria	Rhodobacterales	Rhodobacteraceae	Rubellimicrobium
ASV_1350	8.29899	-21.5736	3.00652	-7.17561	7.1988e-13	6.85033e-12	Bacteria	Actinobacteriota	Actinobacteria	Micrococcales	Micrococcaceae	Arthrobacter
ASV_1352	10.1034	21.2012	3.00631	7.05222	1.7609e-12	1.07474e-11	Bacteria	Actinobacteriota	Actinobacteria	Propionibacteriales	Nocardioidaceae	Nocardioides
ASV_1358	5.62195	20.3855	3.00879	6.77531	1.24141e-11	5.43889e-11	Bacteria	Actinobacteriota	Actinobacteria	Actinomycetales	Actinomycetaceae	F0332
ASV_1363	10.0147	21.1893	3.00634	7.04819	1.81256e-12	1.1008e-11	Bacteria	Firmicutes	Clostridia	Peptostreptococcales-Tissierellales	Family XI	Anaerococcus
ASV_1364	11.4669	21.3761	3.00594	7.11129	1.14965e-12	8.31944e-12	Bacteria	Proteobacteria	Gammaproteobacteria	Pseudomonadales	Moraxellaceae	Acinetobacter
ASV_1369	5.74808	-21.0768	3.00799	-7.00695	2.43566e-12	1.28006e-11	Bacteria	Fusobacteriota	Fusobacteriia	Fusobacteriales	Fusobacteriaceae	Fusobacterium
ASV_1382	5.69676	-21.0087	3.00803	-6.98422	2.86445e-12	1.4409e-11	Bacteria	Proteobacteria	Gammaproteobacteria	Enterobacterales	Morganellaceae	Providencia
ASV_1383	5.69676	-21.0087	3.00803	-6.98422	2.86445e-12	1.4409e-11	Bacteria	Proteobacteria	Alphaproteobacteria	Rhodobacterales	Rhodobacteraceae	Paracoccus
ASV_1387	9.29497	-21.6975	3.00616	-7.21767	5.28842e-13	6.24169e-12	Bacteria	Actinobacteriota	Actinobacteria	Micrococcales	Micrococcaceae	Kocuria
ASV_1389	11.8485	-22.0563	3.00552	-7.3386	2.15836e-13	4.58195e-12	Bacteria	Actinobacteriota	Actinobacteria	Micrococcales	Intrasporangiaceae	Ornithinimicrobium
ASV_1390	5.52245	20.3648	3.00889	6.76821	1.30385e-11	5.69577e-11	Bacteria	Verrucomicrobiota	Verrucomicrobiae	Chthoniobacterales	Chthoniobacteraceae	Candidatus Udaeobacter
ASV_1392	11.9782	21.4372	3.00582	7.1319	9.89905e-13	7.86658e-12	Bacteria	Actinobacteriota	Thermoleophilia	Solirubrobacterales	Solirubrobacteraceae	Parviterribacter
ASV_1393	9.83748	21.1628	3.0064	7.03927	1.93256e-12	1.14347e-11	Bacteria	Proteobacteria	Gammaproteobacteria	Burkholderiales	Neisseriaceae	Neisseria
ASV_1396	5.64544	-21.0516	3.00807	-6.99838	2.58942e-12	1.33862e-11	Bacteria	Actinobacteriota	Actinobacteria	Frankiales	Geodermatophilaceae	Geodermatophilus
ASV_1397	5.64544	-21.0516	3.00807	-6.99838	2.58942e-12	1.33862e-11	Bacteria	Firmicutes	Bacilli	Bacillales	Bacillaceae	Bacillus
ASV_1402	5.4727	20.3528	3.00894	6.76412	1.34126e-11	5.84211e-11	Bacteria	Actinobacteriota	Actinobacteria	Frankiales	Geodermatophilaceae	Antricoccus
ASV_1408	7.15542	-6.18989	2.34596	-2.63853	0.00832675	0.0275225	Bacteria	Proteobacteria	Alphaproteobacteria	Acetobacterales	Acetobacteraceae	Acetobacter
ASV_1412	9.66023	21.1378	3.00645	7.03079	2.05363e-12	1.15778e-11	Bacteria	Proteobacteria	Gammaproteobacteria	Burkholderiales	Neisseriaceae	Neisseria
ASV_1413	9.66023	21.1378	3.00645	7.03079	2.05363e-12	1.15778e-11	Bacteria	Actinobacteriota	Actinobacteria	Actinomycetales	Actinomycetaceae	Actinomyces
ASV_1414	9.66023	21.1378	3.00645	7.03079	2.05363e-12	1.15778e-11	Bacteria	Firmicutes	Bacilli	Entomoplasmatales	Spiroplasmataceae	Spiroplasma
ASV_1415	11.061	21.3251	3.00604	7.09407	1.30226e-12	8.88394e-12	Bacteria	Firmicutes	Bacilli	Bacillales	Sporolactobacillaceae	Tuberibacillus
ASV_1422	5.54279	-21.0335	3.00816	-6.99215	2.70714e-12	1.37567e-11	Bacteria	Bacteroidota	Bacteroidia	Cytophagales	Spirosomaceae	Dyadobacter
ASV_1423	5.54279	-21.0335	3.00816	-6.99215	2.70714e-12	1.37567e-11	Bacteria	Deinococcota	Deinococci	Deinococcales	Deinococcaceae	Deinococcus
ASV_1424	5.54279	-21.0335	3.00816	-6.99215	2.70714e-12	1.37567e-11	Bacteria	Bacteroidota	Bacteroidia	Sphingobacteriales	Sphingobacteriaceae	Sphingobacterium
ASV_1430	9.57161	21.125	3.00648	7.02649	2.11794e-12	1.17628e-11	Bacteria	Proteobacteria	Gammaproteobacteria	Burkholderiales	Neisseriaceae	Neisseria
ASV_1436	5.49147	-20.9958	3.00821	-6.97951	2.96207e-12	1.48501e-11	Bacteria	Proteobacteria	Gammaproteobacteria	Xanthomonadales	Xanthomonadaceae	Stenotrophomonas
ASV_1452	5.44015	-20.9796	3.00826	-6.97402	3.08017e-12	1.51374e-11	Bacteria	Actinobacteriota	Actinobacteria	Micrococcales	Intrasporangiaceae	Ornithinibacter
ASV_1453	5.44015	-20.9796	3.00826	-6.97402	3.08017e-12	1.51374e-11	Bacteria	Deinococcota	Deinococci	Deinococcales	Trueperaceae	Truepera
ASV_1454	6.96228	-6.15098	2.32961	-2.64035	0.00828206	0.0274355	Bacteria	Proteobacteria	Alphaproteobacteria	Acetobacterales	Acetobacteraceae	Acetobacter
ASV_1457	8.87628	-21.6635	3.0063	-7.20602	5.76095e-13	6.45992e-12	Bacteria	Firmicutes	Bacilli	Bacillales	Bacillaceae	Bacillus
ASV_1458	8.87628	-21.6635	3.0063	-7.20602	5.76095e-13	6.45992e-12	Bacteria	Actinobacteriota	Actinobacteria	Propionibacteriales	Nocardioidaceae	Marmoricola
ASV_1459	7.71661	-21.4739	3.00677	-7.14184	9.20871e-13	7.68593e-12	Bacteria	Firmicutes	Bacilli	Staphylococcales	Staphylococcaceae	Staphylococcus
ASV_1461	5.27369	20.2829	3.00916	6.74041	1.5794e-11	6.85938e-11	Bacteria	Actinobacteriota	Actinobacteria	Micrococcales	Intrasporangiaceae	Ornithinibacter
ASV_1463	10.3004	20.5218	3.00625	6.82639	8.70789e-12	3.86041e-11	Bacteria	Actinobacteriota	Actinobacteria	Corynebacteriales	Corynebacteriaceae	Corynebacterium
ASV_1465	9.39435	21.0998	3.00655	7.01795	2.25141e-12	1.22759e-11	Bacteria	Proteobacteria	Gammaproteobacteria	Burkholderiales	Neisseriaceae	Neisseria
ASV_1466	10.7566	21.2839	3.00612	7.08018	1.43969e-12	9.52708e-12	Bacteria	Actinobacteriota	Actinobacteria	Micrococcales	Micrococcaceae	Glutamicibacter
ASV_1472	5.38883	-20.9547	3.00831	-6.96561	3.26989e-12	1.56179e-11	Bacteria	Proteobacteria	Gammaproteobacteria	Enterobacterales	Morganellaceae	Providencia
ASV_1476	8.79254	-21.6507	3.00633	-7.20169	5.94718e-13	6.45992e-12	Bacteria	Proteobacteria	Gammaproteobacteria	Enterobacterales	Pasteurellaceae	Haemophilus
ASV_1482	11.2081	-21.5559	3.00565	-7.1718	7.402e-13	6.8675e-12	Bacteria	Actinobacteriota	Actinobacteria	Kineosporiales	Kineosporiaceae	Quadrisphaera
ASV_1487	10.6551	21.2744	3.00615	7.07698	1.47335e-12	9.54126e-12	Bacteria	Proteobacteria	Gammaproteobacteria	Pseudomonadales	Pseudomonadaceae	Pseudomonas
ASV_1491	5.3375	-20.983	3.00835	-6.97492	3.06056e-12	1.51374e-11	Bacteria	Planctomycetota	Planctomycetes	Pirellulales	Pirellulaceae	Roseimaritima
ASV_1496	9.2171	21.0731	3.00661	7.00891	2.40187e-12	1.27427e-11	Bacteria	Proteobacteria	Gammaproteobacteria	Enterobacterales	Enterobacteriaceae	Enterobacter
ASV_1501	5.28618	-20.9662	3.0084	-6.96922	3.18696e-12	1.54588e-11	Bacteria	Proteobacteria	Gammaproteobacteria	Enterobacterales	Morganellaceae	Providencia
ASV_1511	10.0089	21.1858	3.00634	7.04703	1.82783e-12	1.10112e-11	Bacteria	Firmicutes	Bacilli	Lactobacillales	Streptococcaceae	Lactococcus
ASV_1512	10.0089	21.1858	3.00634	7.04703	1.82783e-12	1.10112e-11	Bacteria	Actinobacteriota	Actinobacteria	Corynebacteriales	Dietziaceae	Dietzia
ASV_1513	9.12848	21.0555	3.00665	7.00298	2.50576e-12	1.30439e-11	Bacteria	Proteobacteria	Gammaproteobacteria	Burkholderiales	Neisseriaceae	Neisseria
ASV_1521	5.23486	-20.9527	3.00846	-6.96462	3.29292e-12	1.56179e-11	Bacteria	Actinobacteriota	Actinobacteria	Pseudonocardiales	Pseudonocardiaceae	Pseudonocardia
ASV_1523	5.23486	-20.9527	3.00846	-6.96462	3.29292e-12	1.56179e-11	Bacteria	Firmicutes	Bacilli	Bacillales	Planococcaceae	Chryseomicrobium
ASV_1524	5.23486	-20.9527	3.00846	-6.96462	3.29292e-12	1.56179e-11	Bacteria	Proteobacteria	Gammaproteobacteria	Enterobacterales	Morganellaceae	Providencia
ASV_1525	5.23486	-20.9527	3.00846	-6.96462	3.29292e-12	1.56179e-11	Bacteria	Proteobacteria	Gammaproteobacteria	Pseudomonadales	Pseudomonadaceae	Pseudomonas
ASV_1534	7.42542	-21.4251	3.00691	-7.1253	1.03855e-12	7.96577e-12	Bacteria	Actinobacteriota	Actinobacteria	Micrococcales	Microbacteriaceae	Leucobacter
ASV_1537	8.36893	-21.5843	3.00649	-7.17924	7.00985e-13	6.80047e-12	Bacteria	Firmicutes	Bacilli	Lactobacillales	Enterococcaceae	Enterococcus
ASV_1538	8.36893	-21.5843	3.00649	-7.17924	7.00985e-13	6.80047e-12	Bacteria	Proteobacteria	Alphaproteobacteria	Rhizobiales	Beijerinckiaceae	Microvirga
ASV_1540	5.07468	20.2446	3.00939	6.72715	1.73023e-11	7.49266e-11	Bacteria	Proteobacteria	Alphaproteobacteria	Rhodobacterales	Rhodobacteraceae	Paracoccus
ASV_1541	9.9117	21.153	3.00637	7.03604	1.97776e-12	1.15202e-11	Bacteria	Firmicutes	Bacilli	Staphylococcales	Staphylococcaceae	Salinicoccus
ASV_1542	10.3507	21.2341	3.00624	7.06336	1.62524e-12	1.02021e-11	Bacteria	Proteobacteria	Gammaproteobacteria	Burkholderiales	Hydrogenophilaceae	Tepidiphilus
ASV_1553	8.28688	-21.5662	3.00652	-7.17314	7.32962e-13	6.8675e-12	Bacteria	Actinobacteriota	Actinobacteria	Corynebacteriales	Corynebacteriaceae	Corynebacterium
ASV_1554	5.02493	20.2304	3.00945	6.72231	1.78872e-11	7.72354e-11	Bacteria	Proteobacteria	Gammaproteobacteria	Enterobacterales	Erwiniaceae	Erwinia
ASV_1555	10.048	6.86157	2.6273	2.61164	0.00901079	0.0296523	Bacteria	Proteobacteria	Gammaproteobacteria	Enterobacterales	Morganellaceae	Morganella
ASV_1560	10.2492	21.2181	3.00627	7.05796	1.68965e-12	1.04987e-11	Bacteria	Proteobacteria	Gammaproteobacteria	Pseudomonadales	Pseudomonadaceae	Pseudomonas
ASV_1567	8.37384	-21.5851	3.00649	-7.17949	6.99717e-13	6.80047e-12	Bacteria	Actinobacteriota	Actinobacteria	Micrococcales	Micrococcaceae	Kocuria
ASV_1568	8.37384	-21.5851	3.00649	-7.17949	6.99717e-13	6.80047e-12	Bacteria	Firmicutes	Bacilli	Lactobacillales	Lactobacillaceae	Lactobacillus
ASV_1569	7.27982	-21.3986	3.00698	-7.11632	1.1085e-12	8.23933e-12	Bacteria	Proteobacteria	Gammaproteobacteria	Pseudomonadales	Pseudomonadaceae	Pseudomonas
ASV_1571	4.97518	18.8042	3.00952	6.24823	4.15122e-10	1.71799e-09	Bacteria	Firmicutes	Bacilli	Lactobacillales	Streptococcaceae	Streptococcus
ASV_1572	4.97518	18.8042	3.00952	6.24823	4.15122e-10	1.71799e-09	Bacteria	Proteobacteria	Gammaproteobacteria	Enterobacterales	Morganellaceae	Morganella
ASV_1574	10.1477	21.2021	3.0063	7.05257	1.75638e-12	1.07474e-11	Bacteria	Proteobacteria	Gammaproteobacteria	Pseudomonadales	Moraxellaceae	Acinetobacter
ASV_1581	7.20702	-21.3855	3.00702	-7.11185	1.14501e-12	8.31944e-12	Bacteria	Firmicutes	Bacilli	Lactobacillales	Enterococcaceae	Enterococcus
ASV_1582	4.92543	20.2029	3.00958	6.71286	1.9084e-11	8.21657e-11	Bacteria	Firmicutes	Bacilli	Lactobacillales	Streptococcaceae	Streptococcus
ASV_1585	10.6832	21.2739	3.00614	7.0768	1.47526e-12	9.54126e-12	Bacteria	Proteobacteria	Gammaproteobacteria	Burkholderiales	Comamonadaceae	Schlegelella
ASV_1587	9.62018	21.129	3.00647	7.02785	2.09744e-12	1.16924e-11	Bacteria	Proteobacteria	Gammaproteobacteria	Pseudomonadales	Pseudomonadaceae	Pseudomonas
ASV_1597	8.20637	-21.5599	3.00656	-7.17097	7.44669e-13	6.8675e-12	Bacteria	Firmicutes	Bacilli	Lactobacillales	Lactobacillaceae	Amylolactobacillus
ASV_1600	8.04074	-21.5308	3.00662	-7.16113	8.00145e-13	7.2013e-12	Bacteria	Bacteroidota	Bacteroidia	Bacteroidales	Paludibacteraceae	Paludibacter
ASV_1602	4.87567	20.1895	3.00964	6.70827	1.96943e-11	8.43073e-11	Bacteria	Actinobacteriota	Actinobacteria	Propionibacteriales	Propionibacteriaceae	Cutibacterium
ASV_1603	4.87567	20.1895	3.00964	6.70827	1.96943e-11	8.43073e-11	Bacteria	Firmicutes	Negativicutes	Veillonellales-Selenomonadales	Veillonellaceae	Veillonella
ASV_1608	9.94478	21.1777	3.00636	7.04428	1.86426e-12	1.11408e-11	Bacteria	Proteobacteria	Gammaproteobacteria	Pseudomonadales	Moraxellaceae	Acinetobacter
ASV_1609	9.94478	21.1777	3.00636	7.04428	1.86426e-12	1.11408e-11	Bacteria	Proteobacteria	Gammaproteobacteria	Pseudomonadales	Moraxellaceae	Acinetobacter
ASV_1616	7.06143	-21.3496	3.0071	-7.09973	1.25005e-12	8.68641e-12	Bacteria	Firmicutes	Bacilli	Staphylococcales	Staphylococcaceae	Jeotgalicoccus
ASV_1618	4.82592	20.1773	3.00971	6.70406	2.0271e-11	8.62818e-11	Bacteria	Proteobacteria	Gammaproteobacteria	Enterobacterales	Erwiniaceae	Erwinia
ASV_1619	4.82592	20.1773	3.00971	6.70406	2.0271e-11	8.62818e-11	Bacteria	Proteobacteria	Alphaproteobacteria	Rhizobiales	Xanthobacteraceae	Bradyrhizobium
ASV_1622	10.1054	21.2008	3.00631	7.05209	1.76246e-12	1.07474e-11	Bacteria	Myxococcota	Polyangia	Haliangiales	Haliangiaceae	Haliangium
ASV_1625	8.59672	20.9768	3.00686	6.9763	3.03059e-12	1.51374e-11	Bacteria	Bacteroidota	Bacteroidia	Cytophagales	Cytophagaceae	Rhodocytophaga
ASV_1628	4.92693	-20.8718	3.00878	-6.93696	4.0064e-12	1.87049e-11	Bacteria	Proteobacteria	Gammaproteobacteria	Enterobacterales	Morganellaceae	Providencia
ASV_1629	4.92693	-20.8718	3.00878	-6.93696	4.0064e-12	1.87049e-11	Bacteria	Proteobacteria	Gammaproteobacteria	Enterobacterales	Morganellaceae	Providencia
ASV_1630	6.98863	-21.3448	3.00714	-7.09805	1.26529e-12	8.71124e-12	Bacteria	Actinobacteriota	Actinobacteria	Micrococcales	Micrococcaceae	Rothia
ASV_1634	4.77617	20.163	3.00978	6.69916	2.0962e-11	8.87174e-11	Bacteria	Proteobacteria	Gammaproteobacteria	Enterobacterales	Erwiniaceae	Erwinia
ASV_1635	4.77617	20.163	3.00978	6.69916	2.0962e-11	8.87174e-11	Bacteria	Proteobacteria	Gammaproteobacteria	Enterobacterales	Erwiniaceae	Erwinia
ASV_1637	9.32866	21.0847	3.00657	7.01286	2.335e-12	1.25485e-11	Bacteria	Actinobacteriota	Actinobacteria	Micrococcales	Intrasporangiaceae	Ornithinimicrobium
ASV_1638	8.50809	20.9624	3.0069	6.97142	3.13756e-12	1.52688e-11	Bacteria	Proteobacteria	Gammaproteobacteria	Pseudomonadales	Moraxellaceae	Acinetobacter
ASV_1639	8.50809	20.9624	3.0069	6.97142	3.13756e-12	1.52688e-11	Bacteria	Firmicutes	Bacilli	Staphylococcales	Gemellaceae	Gemella
ASV_1640	8.50809	20.9624	3.0069	6.97142	3.13756e-12	1.52688e-11	Bacteria	Proteobacteria	Gammaproteobacteria	Burkholderiales	Neisseriaceae	Neisseria
ASV_1641	9.74183	21.1443	3.00643	7.03303	2.02093e-12	1.15778e-11	Bacteria	Proteobacteria	Gammaproteobacteria	Pseudomonadales	Moraxellaceae	Acinetobacter
ASV_1642	9.74183	21.1443	3.00643	7.03303	2.02093e-12	1.15778e-11	Bacteria	Proteobacteria	Gammaproteobacteria	Pseudomonadales	Moraxellaceae	Acinetobacter
ASV_1647	4.87561	-20.8284	3.00884	-6.92239	4.44102e-12	2.0415e-11	Bacteria	Actinobacteriota	Actinobacteria	Corynebacteriales	Corynebacteriaceae	Lawsonella
ASV_1654	10.1406	-21.843	3.00591	-7.26668	3.68434e-13	5.52465e-12	Bacteria	Proteobacteria	Gammaproteobacteria	Burkholderiales	Comamonadaceae	Leptothrix
ASV_1659	9.89708	21.1696	3.00638	7.04155	1.90119e-12	1.13162e-11	Bacteria	Actinobacteriota	Actinobacteria	Micrococcales	Intrasporangiaceae	Serinicoccus
ASV_1667	6.84303	-21.3101	3.00723	-7.08629	1.37754e-12	9.22892e-12	Bacteria	Actinobacteriota	Actinobacteria	Propionibacteriales	Propionibacteriaceae	Propioniciclava
ASV_1671	9.13431	21.0568	3.00664	7.00341	2.49805e-12	1.30439e-11	Bacteria	Proteobacteria	Alphaproteobacteria	Rhizobiales	Rhizobiaceae	Allorhizobium-Neorhizobium-Pararhizobium-Rhizobium
ASV_1672	8.33084	19.3942	3.00698	6.44972	1.12059e-10	4.6634e-10	Bacteria	Proteobacteria	Gammaproteobacteria	Pseudomonadales	Moraxellaceae	Acinetobacter
ASV_1673	9.53887	21.1206	3.0065	7.02499	2.14076e-12	1.18455e-11	Bacteria	Proteobacteria	Alphaproteobacteria	Rhizobiales	Beijerinckiaceae	Methylobacterium-Methylorubrum
ASV_1679	4.77296	-20.8294	3.00896	-6.92245	4.43896e-12	2.0415e-11	Bacteria	Proteobacteria	Gammaproteobacteria	Enterobacterales	Morganellaceae	Providencia
ASV_1680	4.77296	-20.8294	3.00896	-6.92245	4.43896e-12	2.0415e-11	Bacteria	Firmicutes	Bacilli	Erysipelotrichales	Erysipelatoclostridiaceae	Erysipelotrichaceae UCG-003
ASV_1683	6.77023	-21.2822	3.00727	-7.07692	1.47392e-12	9.54126e-12	Bacteria	Proteobacteria	Gammaproteobacteria	Pseudomonadales	Moraxellaceae	Acinetobacter
ASV_1687	7.6305	-21.4617	3.00681	-7.13771	9.48991e-13	7.7475e-12	Bacteria	Acidobacteriota	Blastocatellia	Blastocatellales	Blastocatellaceae	JGI 0001001-H03
ASV_1688	9.92715	-21.8113	3.00597	-7.25598	3.98775e-13	5.62048e-12	Bacteria	Verrucomicrobiota	Verrucomicrobiae	Opitutales	Opitutaceae	Ereboglobus
ASV_1689	4.62692	20.1177	3.00999	6.68363	2.33088e-11	9.80937e-11	Bacteria	Proteobacteria	Gammaproteobacteria	Enterobacterales	Erwiniaceae	Erwinia
ASV_1690	4.62692	20.1177	3.00999	6.68363	2.33088e-11	9.80937e-11	Bacteria	Bacteroidota	Bacteroidia	Cytophagales	Hymenobacteraceae	Adhaeribacter
ASV_1703	4.72164	-20.8154	3.00903	-6.91766	4.59157e-12	2.10424e-11	Bacteria	Proteobacteria	Gammaproteobacteria	Enterobacterales	Morganellaceae	Providencia
ASV_1704	7.70394	-21.4749	3.00678	-7.14217	9.18663e-13	7.68593e-12	Bacteria	Myxococcota	Polyangia	Polyangiales	Polyangiaceae	Polyangium
ASV_1709	9.92786	20.5424	3.00637	6.83295	8.31885e-12	3.73224e-11	Bacteria	Firmicutes	Clostridia	Lachnospirales	Lachnospiraceae	[Eubacterium] hallii group
ASV_1713	8.15359	20.9026	3.00706	6.95118	3.6225e-12	1.70726e-11	Bacteria	Bacteroidota	Bacteroidia	Sphingobacteriales	Sphingobacteriaceae	Sphingobacterium
ASV_1719	4.67032	-20.7966	3.00909	-6.91125	4.80394e-12	2.19483e-11	Bacteria	Actinobacteriota	Actinobacteria	Bifidobacteriales	Bifidobacteriaceae	Bifidobacterium
ASV_1724	6.62464	-21.2674	3.00736	-7.07179	1.52951e-12	9.76535e-12	Bacteria	Actinobacteriota	Actinobacteria	Micrococcales	Micrococcaceae	Rothia
ASV_1730	8.88907	6.68467	2.36157	2.8306	0.00464607	0.0156334	Bacteria	Proteobacteria	Gammaproteobacteria	Enterobacterales	Morganellaceae	Morganella
ASV_1732	8.06496	20.8565	3.0071	6.93575	4.04078e-12	1.88066e-11	Bacteria	Proteobacteria	Gammaproteobacteria	Burkholderiales	Hydrogenophilaceae	Hydrogenophilus
ASV_1733	9.23444	21.0724	3.00661	7.00871	2.40525e-12	1.27427e-11	Bacteria	Proteobacteria	Gammaproteobacteria	Pseudomonadales	Moraxellaceae	Acinetobacter
ASV_1747	4.47766	19.6861	3.01021	6.53977	6.16117e-11	2.57837e-10	Bacteria	Actinobacteriota	Actinobacteria	Frankiales	Geodermatophilaceae	Antricoccus
ASV_1749	4.47766	19.6861	3.01021	6.53977	6.16117e-11	2.57837e-10	Bacteria	Actinobacteriota	Actinobacteria	Actinomycetales	Actinomycetaceae	Actinomyces
ASV_1751	9.71204	21.1418	3.00644	7.03216	2.03356e-12	1.15778e-11	Bacteria	Proteobacteria	Gammaproteobacteria	Burkholderiales	Burkholderiaceae	Lautropia
ASV_1752	9.71204	21.1418	3.00644	7.03216	2.03356e-12	1.15778e-11	Bacteria	Firmicutes	Bacilli	Bacillales	Bacillaceae	Bacillus
ASV_1769	9.263	6.74373	2.64779	2.54693	0.0108676	0.035684	Bacteria	Proteobacteria	Gammaproteobacteria	Enterobacterales	Morganellaceae	Morganella
ASV_2068	7.82468	6.50015	2.6333	2.46844	0.0135704	0.0441705	Bacteria	Proteobacteria	Gammaproteobacteria	Enterobacterales	Morganellaceae	Morganella
