# Supplementary material for: Shaping the Microbial Landscape: Parasitoid-Driven Modifications of Bactrocera dorsalis Microbiota
Source: Microb Ecol. 2024 Jun 3;87(1):81. doi: 10.1007/s00248-024-02393-0 (PMC11147917; doi:10.1007/s00248-024-02393-0)
Supplement: Supplementary file 5 — Online resource 5. Differential abundance of bacterial ASVs and their taxonomic assignment in Psyttalia cosyrae -parasitised Bactrocera dorsalis larvae compared to the control. Statistical significance of ASVs is assigned at a p-adjusted (padj) value less than 0.05. (XLSX 55.6 kb) [file 248_2024_2393_MOESM5_ESM.xlsx]

## Sheet: Table 4
		Shaping the microbial landscape: Parasitoid-driven modifications of Bactrocera dorsalis microbiota
		Journal name: Microbial Ecology
		Authors:	Rehemah Gwokyalya1,2, Jeremy K. Herren1, Christopher W. Weldon2, Shepard Ndlela1, Joseph Gichuhi1, Nehemiah Ongeso1, Anne W. Wairimu1, Sunday Ekesi1, and Samira A. Mohamed1
		Affiliation	1International Centre of Insect Physiology and Ecology; P.O. Box 30772-00100 Nairobi, Kenya
			2Department of Zoology and Entomology, University of Pretoria, Private Bag X20, Pretoria, South Africa
		Correspondence:
		Samira A. Mohamed: sfaris@icipe.org; Rehemah Gwokyalya: remysuffy2@gmail.com, rgwokyalya@icipe.org
Table S4 Differential abundances of bacterial ASVs and their taxonomic assignment in Psyttalia cosyrae -parasitised Bactrocera dorsalis larvae compared to the control. Statistical significance of ASVs is assigned at a p-adjusted (padj) value less than 0.05.
ASV_ID	baseMean	log2FoldChange	lfcSE	stat	pvalue	padj	Kingdom	Phylum	Class	Order	Family	Genus
ASV_3	19.188	7.83363	3.00505	2.60682	0.00913872	0.0345147	Bacteria	Firmicutes	Bacilli	Entomoplasmatales	Spiroplasmataceae	Spiroplasma
ASV_224	19.8819	22.2162	3.00498	7.39313	1.43416e-13	2.96579e-12	Bacteria	Firmicutes	Bacilli	Lactobacillales	Lactobacillaceae	Weissella
ASV_252	18.14	22.0884	3.00515	7.35019	1.97932e-13	3.47817e-12	Bacteria	Firmicutes	Bacilli	Lactobacillales	Lactobacillaceae	Weissella
ASV_262	18.0748	22.0844	3.00516	7.34882	1.9996e-13	3.47817e-12	Bacteria	Firmicutes	Bacilli	Lactobacillales	Lactobacillaceae	Weissella
ASV_269	15.0209	21.3902	3.00556	7.11688	1.10397e-12	8.70243e-12	Bacteria	Firmicutes	Bacilli	Lactobacillales	Lactobacillaceae	Weissella
ASV_277	14.0813	21.723	3.00572	7.22721	4.93027e-13	5.20417e-12	Bacteria	Firmicutes	Bacilli	Lactobacillales	Lactobacillaceae	Weissella
ASV_280	15.7781	21.8951	3.00545	7.28514	3.21345e-13	4.32822e-12	Bacteria	Firmicutes	Bacilli	Lactobacillales	Lactobacillaceae	Weissella
ASV_291	14.6035	21.7749	3.00563	7.2447	4.33412e-13	4.77954e-12	Bacteria	Firmicutes	Bacilli	Lactobacillales	Lactobacillaceae	Weissella
ASV_299	17.6181	22.0448	3.00521	7.33553	2.20842e-13	3.60513e-12	Bacteria	Firmicutes	Bacilli	Lactobacillales	Lactobacillaceae	Weissella
ASV_301	13.9118	21.7048	3.00575	7.2211	5.15671e-13	5.26326e-12	Bacteria	Firmicutes	Bacilli	Lactobacillales	Lactobacillaceae	Weissella
ASV_305	33.4132	-8.37105	3.004	-2.78663	0.00532584	0.0204268	Bacteria	Firmicutes	Bacilli	Lactobacillales	Streptococcaceae	Streptococcus
ASV_323	12.2172	-22.136	3.00543	-7.36534	1.76702e-13	3.30647e-12	Bacteria	Proteobacteria	Gammaproteobacteria	Enterobacterales	Yersiniaceae	Serratia
ASV_324	34.4554	-8.41553	3.00398	-2.80147	0.0050871	0.0195719	Bacteria	Firmicutes	Bacilli	Lactobacillales	Streptococcaceae	Streptococcus
ASV_326	11.1917	-22.0212	3.00563	-7.32665	2.35978e-13	3.73631e-12	Bacteria	Proteobacteria	Gammaproteobacteria	Enterobacterales	Yersiniaceae	Serratia
ASV_328	13.6441	-22.2911	3.00519	-7.41752	1.19331e-13	2.8677e-12	Bacteria	Proteobacteria	Gammaproteobacteria	Enterobacterales	Yersiniaceae	Serratia
ASV_329	35.1644	-23.5731	3.00396	-7.84735	4.24921e-15	1.9621e-12	Bacteria	Firmicutes	Bacilli	Lactobacillales	Streptococcaceae	Streptococcus
ASV_341	28.4414	-22.7294	3.00414	-7.56601	3.84868e-14	2.26452e-12	Bacteria	Firmicutes	Bacilli	Lactobacillales	Streptococcaceae	Streptococcus
ASV_345	31.7732	-23.4331	3.00404	-7.80054	6.16449e-15	1.9621e-12	Bacteria	Firmicutes	Bacilli	Lactobacillales	Streptococcaceae	Streptococcus
ASV_349	8.91768	-21.7189	3.00625	-7.22458	5.02648e-13	5.21118e-12	Bacteria	Proteobacteria	Gammaproteobacteria	Enterobacterales	Yersiniaceae	Serratia
ASV_362	10.7904	-21.9719	3.00572	-7.31002	2.67099e-13	3.88935e-12	Bacteria	Proteobacteria	Gammaproteobacteria	Enterobacterales	Yersiniaceae	Serratia
ASV_363	11.37	-22.0422	3.00559	-7.33373	2.23833e-13	3.60513e-12	Bacteria	Proteobacteria	Gammaproteobacteria	Enterobacterales	Yersiniaceae	Serratia
ASV_374	11.5038	-22.0599	3.00556	-7.3397	2.14071e-13	3.60513e-12	Bacteria	Proteobacteria	Gammaproteobacteria	Enterobacterales	Yersiniaceae	Serratia
ASV_395	10.0324	-21.8729	3.00591	-7.27663	3.42266e-13	4.34598e-12	Bacteria	Proteobacteria	Gammaproteobacteria	Enterobacterales	Yersiniaceae	Serratia
ASV_396	10.9687	-21.9939	3.00568	-7.31745	2.52735e-13	3.80644e-12	Bacteria	Proteobacteria	Gammaproteobacteria	Enterobacterales	Yersiniaceae	Serratia
ASV_397	6.77744	-21.3447	3.00722	-7.09782	1.26736e-12	9.54385e-12	Bacteria	Proteobacteria	Gammaproteobacteria	Enterobacterales	Yersiniaceae	Serratia
ASV_408	9.72027	-21.4029	3.006	-7.12005	1.07885e-12	8.59602e-12	Bacteria	Proteobacteria	Gammaproteobacteria	Enterobacterales	Yersiniaceae	Serratia
ASV_419	11.0133	-21.9993	3.00567	-7.31927	2.49331e-13	3.80153e-12	Bacteria	Proteobacteria	Gammaproteobacteria	Enterobacterales	Yersiniaceae	Serratia
ASV_431	15.7257	-22.4754	3.00493	-7.47952	7.45952e-14	2.8677e-12	Bacteria	Proteobacteria	Gammaproteobacteria	Pseudomonadales	Moraxellaceae	Enhydrobacter
ASV_434	27.075	-23.2155	3.00419	-7.72771	1.095e-14	1.9621e-12	Bacteria	Firmicutes	Bacilli	Lactobacillales	Streptococcaceae	Streptococcus
ASV_435	29.2749	-23.2727	3.00412	-7.74692	9.41479e-15	1.9621e-12	Bacteria	Firmicutes	Bacilli	Lactobacillales	Streptococcaceae	Streptococcus
ASV_447	8.73933	-21.6837	3.00632	-7.21271	5.48487e-13	5.46275e-12	Bacteria	Proteobacteria	Gammaproteobacteria	Enterobacterales	Yersiniaceae	Serratia
ASV_449	17.1467	-21.8592	3.00478	-7.27482	3.46896e-13	4.34598e-12	Bacteria	Proteobacteria	Gammaproteobacteria	Pseudomonadales	Moraxellaceae	Enhydrobacter
ASV_451	8.24886	-21.6099	3.0065	-7.18772	6.5883e-13	6.27589e-12	Bacteria	Proteobacteria	Gammaproteobacteria	Enterobacterales	Yersiniaceae	Serratia
ASV_452	27.19	-22.3678	3.00419	-7.44555	9.65447e-14	2.8677e-12	Bacteria	Firmicutes	Bacilli	Lactobacillales	Streptococcaceae	Streptococcus
ASV_455	6.68826	-21.3264	3.00728	-7.09158	1.32587e-12	9.74675e-12	Bacteria	Proteobacteria	Gammaproteobacteria	Enterobacterales	Yersiniaceae	Serratia
ASV_469	8.38262	-21.6316	3.00645	-7.19508	6.24264e-13	6.11877e-12	Bacteria	Proteobacteria	Gammaproteobacteria	Enterobacterales	Yersiniaceae	Serratia
ASV_475	14.0367	21.7331	3.00573	7.23057	4.8097e-13	5.1282e-12	Bacteria	Firmicutes	Bacilli	Lactobacillales	Streptococcaceae	Streptococcus
ASV_480	22.1363	-7.77696	3.00442	-2.58851	0.00963933	0.0360745	Bacteria	Firmicutes	Bacilli	Lactobacillales	Streptococcaceae	Streptococcus
ASV_490	23.0351	-7.83439	3.00437	-2.60766	0.00911626	0.0345147	Bacteria	Firmicutes	Bacilli	Lactobacillales	Streptococcaceae	Streptococcus
ASV_518	22.6969	-7.81298	3.00439	-2.60052	0.00930821	0.0350477	Bacteria	Firmicutes	Bacilli	Lactobacillales	Streptococcaceae	Streptococcus
ASV_543	20.6398	-7.67583	3.00451	-2.55477	0.0106258	0.0395268	Bacteria	Firmicutes	Bacilli	Lactobacillales	Streptococcaceae	Streptococcus
ASV_545	5.48437	-21.0572	3.00817	-6.99999	2.55979e-12	1.50838e-11	Bacteria	Actinobacteriota	Actinobacteria	Micrococcales	Intrasporangiaceae	Ornithinimicrobium
ASV_548	8.02591	-21.5708	3.0066	-7.17449	7.25798e-13	6.37959e-12	Bacteria	Proteobacteria	Gammaproteobacteria	Enterobacterales	Yersiniaceae	Serratia
ASV_562	20.8542	-22.8623	3.0045	-7.60936	2.75464e-14	2.1031e-12	Bacteria	Firmicutes	Bacilli	Lactobacillales	Streptococcaceae	Streptococcus
ASV_578	44.3908	21.9356	3.00398	7.30217	2.83174e-13	4.01976e-12	Bacteria	Proteobacteria	Gammaproteobacteria	Burkholderiales	Comamonadaceae	Schlegelella
ASV_612	5.26143	-21.0014	3.00838	-6.98096	2.93163e-12	1.65322e-11	Bacteria	Actinobacteriota	Actinobacteria	Micrococcales	Intrasporangiaceae	Ornithinimicrobium
ASV_618	25.2308	-23.1211	3.00427	-7.69608	1.40305e-14	1.9621e-12	Bacteria	Actinobacteriota	Actinobacteria	Micrococcales	Micrococcaceae	Rothia
ASV_629	14.3158	-22.2269	3.0051	-7.39638	1.39944e-13	2.96579e-12	Bacteria	Proteobacteria	Gammaproteobacteria	Pseudomonadales	Moraxellaceae	Acinetobacter
ASV_630	10.1064	21.2817	3.00671	7.07805	1.46199e-12	1.03767e-11	Bacteria	Actinobacteriota	Actinobacteria	Corynebacteriales	Corynebacteriaceae	Corynebacterium
ASV_633	6.9112	-21.3703	3.00715	-7.1065	1.19021e-12	9.07353e-12	Bacteria	Proteobacteria	Gammaproteobacteria	Enterobacterales	Yersiniaceae	Serratia
ASV_634	53.952	23.6058	3.00384	7.85852	3.8869e-15	1.9621e-12	Bacteria	Actinobacteriota	Actinobacteria	Micrococcales	Intrasporangiaceae	Ornithinicoccus
ASV_639	24.3937	-23.0751	3.00431	-7.68069	1.5824e-14	1.9621e-12	Bacteria	Actinobacteriota	Actinobacteria	Micrococcales	Micrococcaceae	Rothia
ASV_646	18.9196	-22.7315	3.00463	-7.5655	3.86371e-14	2.26452e-12	Bacteria	Firmicutes	Bacilli	Lactobacillales	Streptococcaceae	Streptococcus
ASV_649	33.3316	22.9301	3.00425	7.63256	2.30139e-14	2.03016e-12	Bacteria	Firmicutes	Bacilli	Paenibacillales	Paenibacillaceae	Paenibacillus
ASV_651	23.9173	-23.0495	3.00433	-7.67211	1.69189e-14	1.9621e-12	Bacteria	Proteobacteria	Gammaproteobacteria	Xanthomonadales	Xanthomonadaceae	Vulcaniibacterium
ASV_657	10.2107	-21.8968	3.00587	-7.28468	3.22426e-13	4.32822e-12	Bacteria	Proteobacteria	Gammaproteobacteria	Pseudomonadales	Moraxellaceae	Acinetobacter
ASV_663	43.5478	23.306	3.004	7.75831	8.60707e-15	1.9621e-12	Bacteria	Proteobacteria	Gammaproteobacteria	Legionellales	Legionellaceae	Legionella
ASV_675	7.7138	-19.4308	3.00673	-6.46242	1.03038e-10	4.02697e-10	Bacteria	Proteobacteria	Gammaproteobacteria	Enterobacterales	Yersiniaceae	Serratia
ASV_676	18.6485	-22.6975	3.00465	-7.55411	4.21733e-14	2.26452e-12	Bacteria	Firmicutes	Bacilli	Lactobacillales	Streptococcaceae	Streptococcus
ASV_682	6.42073	-21.2718	3.00745	-7.07305	1.51563e-12	1.0457e-11	Bacteria	Proteobacteria	Gammaproteobacteria	Enterobacterales	Yersiniaceae	Serratia
ASV_689	22.6471	-22.9731	3.00439	-7.64649	2.06537e-14	1.9621e-12	Bacteria	Actinobacteriota	Actinobacteria	Micrococcales	Micrococcaceae	Rothia
ASV_693	21.435	22.3203	3.00485	7.42808	1.10184e-13	2.8677e-12	Bacteria	Proteobacteria	Gammaproteobacteria	Burkholderiales	Comamonadaceae	Schlegelella
ASV_720	4.54802	-20.8072	3.0092	-6.91455	4.69361e-12	2.15487e-11	Bacteria	Actinobacteriota	Actinobacteria	Micrococcales	Micrococcaceae	Kocuria
ASV_722	21.7146	-22.2109	3.00444	-7.39269	1.43886e-13	2.96579e-12	Bacteria	Actinobacteriota	Actinobacteria	Micrococcales	Micrococcaceae	Rothia
ASV_723	12.8865	-22.2104	3.00531	-7.39037	1.46422e-13	2.96579e-12	Bacteria	Firmicutes	Bacilli	Lactobacillales	Carnobacteriaceae	Granulicatella
ASV_736	9.09604	-21.7402	3.00619	-7.23179	4.7667e-13	5.1282e-12	Bacteria	Proteobacteria	Gammaproteobacteria	Pseudomonadales	Moraxellaceae	Acinetobacter
ASV_749	5.84108	-21.1452	3.00787	-7.02996	2.066e-12	1.28864e-11	Bacteria	Proteobacteria	Gammaproteobacteria	Enterobacterales	Yersiniaceae	Serratia
ASV_750	14.3293	-22.3286	3.0051	-7.43023	1.08409e-13	2.8677e-12	Bacteria	Actinobacteriota	Actinobacteria	Micrococcales	Dermatophilaceae	Piscicoccus
ASV_755	20.6184	-22.8442	3.00451	-7.60331	2.88646e-14	2.1031e-12	Bacteria	Firmicutes	Bacilli	Bacillales	Planococcaceae	Lysinibacillus
ASV_763	8.78392	-21.6908	3.0063	-7.2151	5.38936e-13	5.41126e-12	Bacteria	Proteobacteria	Gammaproteobacteria	Pseudomonadales	Moraxellaceae	Acinetobacter
ASV_769	12.5278	7.22554	2.92049	2.47409	0.0133578	0.0488072	Bacteria	Proteobacteria	Gammaproteobacteria	Pseudomonadales	Pseudomonadaceae	Pseudomonas
ASV_770	6.46532	-21.2818	3.00742	-7.07643	1.47916e-12	1.04387e-11	Bacteria	Proteobacteria	Gammaproteobacteria	Enterobacterales	Yersiniaceae	Serratia
ASV_775	21.6339	22.3069	3.00483	7.42368	1.13911e-13	2.8677e-12	Bacteria	Actinobacteriota	Actinobacteria	Corynebacteriales	Corynebacteriaceae	Corynebacterium
ASV_788	18.1888	-22.4832	3.00469	-7.48269	7.28157e-14	2.8677e-12	Bacteria	Proteobacteria	Gammaproteobacteria	Pseudomonadales	Moraxellaceae	Enhydrobacter
ASV_818	15.8443	-22.4902	3.00491	-7.48447	7.18374e-14	2.8677e-12	Bacteria	Actinobacteriota	Actinobacteria	Micrococcales	Micrococcaceae	Rothia
ASV_820	6.28697	-21.2427	3.00754	-7.06314	1.62787e-12	1.08087e-11	Bacteria	Proteobacteria	Gammaproteobacteria	Enterobacterales	Yersiniaceae	Serratia
ASV_821	5.57355	-21.0587	3.00809	-7.00068	2.54723e-12	1.50838e-11	Bacteria	Proteobacteria	Gammaproteobacteria	Enterobacterales	Yersiniaceae	Serratia
ASV_822	4.59261	-20.8131	3.00914	-6.91662	4.62537e-12	2.15487e-11	Bacteria	Proteobacteria	Gammaproteobacteria	Enterobacterales	Yersiniaceae	Serratia
ASV_828	11.6955	21.4771	3.00624	7.14419	9.05271e-13	7.50342e-12	Bacteria	Actinobacteriota	Actinobacteria	Corynebacteriales	Corynebacteriaceae	Corynebacterium
ASV_834	8.11509	-21.5856	3.00656	-7.1795	6.99673e-13	6.30728e-12	Bacteria	Proteobacteria	Gammaproteobacteria	Pseudomonadales	Moraxellaceae	Acinetobacter
ASV_835	8.11509	-21.5856	3.00656	-7.1795	6.99673e-13	6.30728e-12	Bacteria	Proteobacteria	Gammaproteobacteria	Pseudomonadales	Moraxellaceae	Acinetobacter
ASV_841	5.21684	-20.9894	3.00843	-6.97687	3.01821e-12	1.66406e-11	Bacteria	Proteobacteria	Gammaproteobacteria	Enterobacterales	Yersiniaceae	Serratia
ASV_845	18.6596	-22.7116	3.00465	-7.55882	4.0675e-14	2.26452e-12	Bacteria	Actinobacteriota	Actinobacteria	Micrococcales	Micrococcaceae	Rothia
ASV_848	20.0807	22.2269	3.00496	7.39673	1.39576e-13	2.96579e-12	Bacteria	Actinobacteriota	Actinobacteria	Propionibacteriales	Nocardioidaceae	Nocardioides
ASV_849	8.02591	-21.5708	3.0066	-7.17449	7.25798e-13	6.37959e-12	Bacteria	Proteobacteria	Gammaproteobacteria	Pseudomonadales	Moraxellaceae	Acinetobacter
ASV_855	17.6178	22.0471	3.00521	7.33628	2.19617e-13	3.60513e-12	Bacteria	Actinobacteriota	Actinobacteria	Corynebacteriales	Corynebacteriaceae	Corynebacterium
ASV_861	18.3765	-22.434	3.00467	-7.46638	8.24315e-14	2.8677e-12	Bacteria	Actinobacteriota	Actinobacteria	Frankiales	Nakamurellaceae	Nakamurella
ASV_863	11.7525	-21.8002	3.00552	-7.2534	4.06444e-13	4.67888e-12	Bacteria	Proteobacteria	Gammaproteobacteria	Pseudomonadales	Moraxellaceae	Acinetobacter
ASV_866	7.93674	-21.5559	3.00663	-7.16946	7.52944e-13	6.54849e-12	Bacteria	Proteobacteria	Gammaproteobacteria	Pseudomonadales	Moraxellaceae	Acinetobacter
ASV_867	12.6896	-22.188	3.00534	-7.38286	1.54925e-13	2.98957e-12	Bacteria	Actinobacteriota	Actinobacteria	Corynebacteriales	Corynebacteriaceae	Corynebacterium
ASV_868	18.3503	-22.4195	3.00468	-7.46154	8.55153e-14	2.8677e-12	Bacteria	Actinobacteriota	Actinobacteria	Micrococcales	Micrococcaceae	Rothia
ASV_875	16.6731	-22.2034	3.00483	-7.38924	1.47669e-13	2.96579e-12	Bacteria	Proteobacteria	Gammaproteobacteria	Pseudomonadales	Moraxellaceae	Enhydrobacter
ASV_889	5.52896	-20.9741	3.00813	-6.97245	3.11461e-12	1.70201e-11	Bacteria	Proteobacteria	Gammaproteobacteria	Enterobacterales	Yersiniaceae	Serratia
ASV_896	7.66921	-19.4401	3.00676	-6.46549	1.00972e-10	3.95876e-10	Bacteria	Firmicutes	Negativicutes	Veillonellales-Selenomonadales	Veillonellaceae	Veillonella
ASV_901	16.1994	-22.1975	3.00488	-7.38717	1.49992e-13	2.96579e-12	Bacteria	Proteobacteria	Gammaproteobacteria	Pseudomonadales	Moraxellaceae	Enhydrobacter
ASV_904	7.58003	-21.496	3.0068	-7.14913	8.73309e-13	7.43818e-12	Bacteria	Proteobacteria	Gammaproteobacteria	Pseudomonadales	Moraxellaceae	Acinetobacter
ASV_905	16.1047	-22.5041	3.00489	-7.48918	6.93064e-14	2.8677e-12	Bacteria	Proteobacteria	Gammaproteobacteria	Pseudomonadales	Moraxellaceae	Enhydrobacter
ASV_907	7.53544	-21.4859	3.00682	-7.14573	8.95172e-13	7.46985e-12	Bacteria	Proteobacteria	Gammaproteobacteria	Pseudomonadales	Moraxellaceae	Acinetobacter
ASV_917	17.3194	-22.6114	3.00477	-7.52519	5.26436e-14	2.60059e-12	Bacteria	Planctomycetota	Planctomycetes	Gemmatales	Gemmataceae	Fimbriiglobus
ASV_920	7.44626	-21.4721	3.00686	-7.14105	9.26228e-13	7.57544e-12	Bacteria	Proteobacteria	Gammaproteobacteria	Pseudomonadales	Moraxellaceae	Acinetobacter
ASV_939	4.68178	-20.8365	3.00903	-6.92467	4.36995e-12	2.10023e-11	Bacteria	Proteobacteria	Gammaproteobacteria	Enterobacterales	Yersiniaceae	Serratia
ASV_945	4.90473	-20.9094	3.00876	-6.94951	3.66555e-12	1.87064e-11	Bacteria	Proteobacteria	Gammaproteobacteria	Enterobacterales	Yersiniaceae	Serratia
ASV_955	36.3442	23.0048	3.00416	7.65765	1.89366e-14	1.9621e-12	Bacteria	Proteobacteria	Alphaproteobacteria	Acetobacterales	Acetobacteraceae	Gluconobacter
ASV_971	14.8731	-22.3268	3.00503	-7.42982	1.08746e-13	2.8677e-12	Bacteria	Proteobacteria	Gammaproteobacteria	Pseudomonadales	Moraxellaceae	Enhydrobacter
ASV_973	9.97932	21.2592	3.00676	7.07047	1.54404e-12	1.0532e-11	Bacteria	Actinobacteriota	Actinobacteria	Corynebacteriales	Corynebacteriaceae	Corynebacterium
ASV_974	11.1213	-22.0122	3.00565	-7.32361	2.41379e-13	3.77346e-12	Bacteria	Actinobacteriota	Actinobacteria	Micrococcales	Dermatophilaceae	Mobilicoccus
ASV_978	9.91576	21.249	3.00678	7.06703	1.58281e-12	1.06598e-11	Bacteria	Actinobacteriota	Actinobacteria	Corynebacteriales	Corynebacteriaceae	Corynebacterium
ASV_979	35.2155	22.9934	3.0042	7.65376	1.95193e-14	1.9621e-12	Bacteria	Proteobacteria	Gammaproteobacteria	Pseudomonadales	Pseudomonadaceae	Pseudomonas
ASV_980	6.9112	-21.3703	3.00715	-7.1065	1.19021e-12	9.07353e-12	Bacteria	Proteobacteria	Gammaproteobacteria	Pseudomonadales	Moraxellaceae	Acinetobacter
ASV_983	10.9787	-21.9847	3.00568	-7.31437	2.58591e-13	3.84772e-12	Bacteria	Actinobacteriota	Actinobacteria	Micrococcales	Intrasporangiaceae	Ornithinimicrobium
ASV_988	11.0528	21.3954	3.00641	7.11659	1.1063e-12	8.70243e-12	Bacteria	Actinobacteriota	Actinobacteria	Micrococcales	Micrococcaceae	Micrococcus
ASV_989	9.78863	21.2239	3.00683	7.05856	1.68242e-12	1.10521e-11	Bacteria	Actinobacteriota	Actinobacteria	Corynebacteriales	Corynebacteriaceae	Corynebacterium
ASV_990	17.0853	22.0026	3.00527	7.32131	2.45555e-13	3.79076e-12	Bacteria	Actinobacteriota	Actinobacteria	Corynebacteriales	Corynebacteriaceae	Corynebacterium
ASV_992	34.7641	22.9861	3.00421	7.65129	1.98972e-14	1.9621e-12	Bacteria	Firmicutes	Clostridia	Christensenellales	Christensenellaceae	Christensenellaceae R-7 group
ASV_996	6.31298	20.5795	3.00882	6.8397	7.9357e-12	3.32223e-11	Bacteria	Firmicutes	Bacilli	Lactobacillales	Lactobacillaceae	Lapidilactobacillus
ASV_1003	14.8773	21.8125	3.00559	7.25731	3.94871e-13	4.67888e-12	Bacteria	Actinobacteriota	Actinobacteria	Corynebacteriales	Corynebacteriaceae	Corynebacterium
ASV_1004	7.93035	19.3699	3.00768	6.44015	1.19354e-10	4.62077e-10	Bacteria	Actinobacteriota	Actinobacteria	Micrococcales	Dermabacteraceae	Brachybacterium
ASV_1007	14.3047	-22.3519	3.0051	-7.43797	1.02243e-13	2.8677e-12	Bacteria	Proteobacteria	Gammaproteobacteria	Pseudomonadales	Moraxellaceae	Enhydrobacter
ASV_1008	14.3047	-22.3519	3.0051	-7.43797	1.02243e-13	2.8677e-12	Bacteria	Proteobacteria	Gammaproteobacteria	Pseudomonadales	Moraxellaceae	Enhydrobacter
ASV_1017	10.6935	-21.9576	3.00575	-7.3052	2.76851e-13	3.97571e-12	Bacteria	Actinobacteriota	Actinobacteria	Corynebacteriales	Corynebacteriaceae	Corynebacterium
ASV_1025	6.64367	-21.3165	3.0073	-7.08825	1.35817e-12	9.92511e-12	Bacteria	Myxococcota	Myxococcia	Myxococcales	Myxococcaceae	Archangium
ASV_1033	7.0434	20.776	3.00824	6.90637	4.97205e-12	2.27425e-11	Bacteria	Firmicutes	Bacilli	Brevibacillales	Brevibacillaceae	Brevibacillus
ASV_1034	14.5837	21.7841	3.00563	7.24776	4.23711e-13	4.77954e-12	Bacteria	Actinobacteriota	Actinobacteria	Frankiales	Geodermatophilaceae	Blastococcus
ASV_1035	6.59909	-21.3097	3.00733	-7.0859	1.38145e-12	1.00358e-11	Bacteria	Bacteroidota	Bacteroidia	Bacteroidales	Prevotellaceae	Prevotella
ASV_1037	14.0205	-22.3213	3.00514	-7.42769	1.10509e-13	2.8677e-12	Bacteria	Proteobacteria	Gammaproteobacteria	Pseudomonadales	Moraxellaceae	Enhydrobacter
ASV_1039	8.92705	-21.7159	3.00625	-7.22358	5.0635e-13	5.21118e-12	Bacteria	Actinobacteriota	Actinobacteria	Corynebacteriales	Corynebacteriaceae	Corynebacterium
ASV_1043	14.4858	21.775	3.00565	7.24468	4.33448e-13	4.77954e-12	Bacteria	Actinobacteriota	Actinobacteria	Propionibacteriales	Nocardioidaceae	Nocardioides
ASV_1044	9.40726	21.004	3.00698	6.98508	2.84686e-12	1.62022e-11	Bacteria	Proteobacteria	Gammaproteobacteria	Pseudomonadales	Pseudomonadaceae	Pseudomonas
ASV_1050	15.1545	-22.4275	3.00499	-7.46342	8.43067e-14	2.8677e-12	Bacteria	Actinobacteriota	Actinobacteria	Micrococcales	Intrasporangiaceae	Ornithinimicrobium
ASV_1053	9.34369	21.1637	3.007	7.03815	1.94812e-12	1.24017e-11	Bacteria	Proteobacteria	Gammaproteobacteria	Pseudomonadales	Pseudomonadaceae	Pseudomonas
ASV_1054	6.50991	-21.2905	3.00739	-7.07938	1.44796e-12	1.03366e-11	Bacteria	Proteobacteria	Gammaproteobacteria	Pseudomonadales	Moraxellaceae	Acinetobacter
ASV_1069	6.42073	-21.2718	3.00745	-7.07305	1.51563e-12	1.0457e-11	Bacteria	Proteobacteria	Gammaproteobacteria	Pseudomonadales	Moraxellaceae	Acinetobacter
ASV_1070	6.42073	-21.2718	3.00745	-7.07305	1.51563e-12	1.0457e-11	Bacteria	Proteobacteria	Gammaproteobacteria	Enterobacterales	Morganellaceae	Providencia
ASV_1077	14.0943	21.7325	3.00572	7.23037	4.81677e-13	5.1282e-12	Bacteria	Actinobacteriota	Actinobacteria	Micrococcales	Micrococcaceae	Citricoccus
ASV_1079	6.37614	-21.2621	3.00748	-7.06975	1.55209e-12	1.0532e-11	Bacteria	Proteobacteria	Gammaproteobacteria	Pseudomonadales	Moraxellaceae	Acinetobacter
ASV_1083	10.2633	21.298	3.00666	7.08361	1.40442e-12	1.0143e-11	Bacteria	Patescibacteria	Saccharimonadia	Saccharimonadales	Saccharimonadaceae	TM7a
ASV_1086	14.639	-22.3821	3.00506	-7.44816	9.46544e-14	2.8677e-12	Bacteria	Actinobacteriota	Actinobacteria	Corynebacteriales	Dietziaceae	Dietzia
ASV_1089	10.0519	-21.8758	3.00591	-7.27759	3.39824e-13	4.34598e-12	Bacteria	Proteobacteria	Gammaproteobacteria	Burkholderiales	Comamonadaceae	Comamonas
ASV_1093	15.643	21.8777	3.00547	7.2793	3.35562e-13	4.34598e-12	Bacteria	Proteobacteria	Gammaproteobacteria	Pseudomonadales	Moraxellaceae	Cavicella
ASV_1094	31.8294	22.8415	3.0043	7.60293	2.89495e-14	2.1031e-12	Bacteria	Proteobacteria	Gammaproteobacteria	Burkholderiales	Oxalobacteraceae	Massilia
ASV_1096	9.98061	-21.8659	3.00593	-7.27424	3.48382e-13	4.34598e-12	Bacteria	Actinobacteriota	Actinobacteria	Micrococcales	Dermatophilaceae	Piscicoccus
ASV_1105	9.90932	-21.8491	3.00595	-7.26863	3.63155e-13	4.44056e-12	Bacteria	Actinobacteriota	Actinobacteria	Corynebacteriales	Corynebacteriaceae	Corynebacterium
ASV_1112	8.83519	21.0863	3.00722	7.01188	2.35135e-12	1.42487e-11	Bacteria	Actinobacteriota	Actinobacteria	Corynebacteriales	Corynebacteriaceae	Corynebacterium
ASV_1114	7.2521	20.8159	3.0081	6.91995	4.51806e-12	2.13786e-11	Bacteria	Firmicutes	Bacilli	Paenibacillales	Paenibacillaceae	Paenibacillus
ASV_1115	6.1532	-21.2143	3.00763	-7.0535	1.74467e-12	1.12456e-11	Bacteria	Firmicutes	Clostridia	Lachnospirales	Lachnospiraceae	Dorea
ASV_1116	6.1532	-21.2143	3.00763	-7.0535	1.74467e-12	1.12456e-11	Bacteria	Firmicutes	Negativicutes	Veillonellales-Selenomonadales	Veillonellaceae	Veillonella
ASV_1119	13.0732	-22.2243	3.00528	-7.39509	1.41313e-13	2.96579e-12	Bacteria	Actinobacteriota	Actinobacteria	Frankiales	Frankiaceae	Jatrophihabitans
ASV_1120	13.0732	-22.2243	3.00528	-7.39509	1.41313e-13	2.96579e-12	Bacteria	Proteobacteria	Gammaproteobacteria	Pseudomonadales	Moraxellaceae	Enhydrobacter
ASV_1123	9.90441	21.2477	3.00679	7.06656	1.58818e-12	1.06598e-11	Bacteria	Actinobacteriota	Actinobacteria	Corynebacteriales	Nocardiaceae	Smaragdicoccus
ASV_1125	8.77163	21.0788	3.00725	7.00934	2.39451e-12	1.44254e-11	Bacteria	Proteobacteria	Gammaproteobacteria	Pseudomonadales	Pseudomonadaceae	Pseudomonas
ASV_1126	15.3102	21.8497	3.00552	7.26985	3.59882e-13	4.44056e-12	Bacteria	Proteobacteria	Alphaproteobacteria	Rhizobiales	Xanthobacteraceae	Bradyrhizobium
ASV_1127	31.1522	22.5887	3.00433	7.51873	5.53114e-14	2.62729e-12	Bacteria	Actinobacteriota	Actinobacteria	Micrococcales	Micrococcaceae	Kocuria
ASV_1130	8.26355	-21.6088	3.0065	-7.18735	6.6062e-13	6.27589e-12	Bacteria	Proteobacteria	Gammaproteobacteria	Enterobacterales	Enterobacteriaceae	Escherichia-Shigella
ASV_1134	12.8837	-22.2104	3.00531	-7.39038	1.46409e-13	2.96579e-12	Bacteria	Proteobacteria	Gammaproteobacteria	Pseudomonadales	Moraxellaceae	Enhydrobacter
ASV_1135	13.9621	-22.3141	3.00515	-7.4253	1.12528e-13	2.8677e-12	Bacteria	Firmicutes	Bacilli	Brevibacillales	Brevibacillaceae	Brevibacillus
ASV_1136	14.0205	-22.3198	3.00514	-7.42719	1.10928e-13	2.8677e-12	Bacteria	Actinobacteriota	Actinobacteria	Micrococcales	Intrasporangiaceae	Ornithinimicrobium
ASV_1140	8.14292	-21.5892	3.00655	-7.18072	6.93459e-13	6.30728e-12	Bacteria	Firmicutes	Bacilli	Staphylococcales	Staphylococcaceae	Staphylococcus
ASV_1150	8.51738	21.0391	3.00737	6.99583	2.63695e-12	1.5365e-11	Bacteria	Proteobacteria	Gammaproteobacteria	Pseudomonadales	Pseudomonadaceae	Azotobacter
ASV_1152	30.2492	22.7982	3.00436	7.58837	3.23959e-14	2.22272e-12	Bacteria	Actinobacteriota	Actinobacteria	Micrococcales	Intrasporangiaceae	Ornithinimicrobium
ASV_1153	8.02228	-21.5694	3.0066	-7.174	7.28359e-13	6.37959e-12	Bacteria	Firmicutes	Clostridia	Clostridiales	Clostridiaceae	Clostridium sensu stricto 1
ASV_1159	30.0235	21.7076	3.00437	7.22534	4.99857e-13	5.21118e-12	Bacteria	Proteobacteria	Gammaproteobacteria	Legionellales	Legionellaceae	Legionella
ASV_1160	6.93906	20.7556	3.00832	6.89941	5.22183e-12	2.35363e-11	Bacteria	Actinobacteriota	Actinobacteria	Micrococcales	Intrasporangiaceae	Janibacter
ASV_1172	8.39025	21.0148	3.00744	6.98762	2.79579e-12	1.59852e-11	Bacteria	Bacteroidota	Bacteroidia	Flavobacteriales	Weeksellaceae	Chryseobacterium
ASV_1175	5.84108	-21.1452	3.00787	-7.02996	2.066e-12	1.28864e-11	Bacteria	Actinobacteriota	Actinobacteria	Corynebacteriales	Corynebacteriaceae	Corynebacterium
ASV_1178	14.5336	21.7792	3.00564	7.2461	4.28928e-13	4.77954e-12	Bacteria	Actinobacteriota	Actinobacteria	Propionibacteriales	Nocardioidaceae	Nocardioides
ASV_1185	8.26313	20.9505	3.0075	6.96607	3.25921e-12	1.72427e-11	Bacteria	Proteobacteria	Gammaproteobacteria	Pseudomonadales	Pseudomonadaceae	Pseudomonas
ASV_1198	8.19957	20.9835	3.00753	6.97697	3.01624e-12	1.66406e-11	Bacteria	Firmicutes	Clostridia	Clostridiales	Clostridiaceae	Clostridium sensu stricto 1
ASV_1199	29.1205	22.7448	3.00441	7.57049	3.71823e-14	2.26452e-12	Bacteria	Actinobacteriota	Actinobacteria	Micrococcales	Intrasporangiaceae	Knoellia
ASV_1205	8.136	19.4102	3.00757	6.45378	1.09092e-10	4.23676e-10	Bacteria	Actinobacteriota	Actinobacteria	Micrococcales	Intrasporangiaceae	Intrasporangium
ASV_1206	8.136	19.4102	3.00757	6.45378	1.09092e-10	4.23676e-10	Bacteria	Actinobacteriota	Actinobacteria	Corynebacteriales	Corynebacteriaceae	Corynebacterium
ASV_1217	8.07244	20.9648	3.0076	6.97061	3.15565e-12	1.71684e-11	Bacteria	Actinobacteriota	Actinobacteria	Corynebacteriales	Dietziaceae	Dietzia
ASV_1219	5.61814	-21.0917	3.00806	-7.01175	2.35363e-12	1.42487e-11	Bacteria	Proteobacteria	Alphaproteobacteria	Azospirillales	Azospirillaceae	Niveispirillum
ASV_1225	8.00888	20.9486	3.00764	6.96513	3.28099e-12	1.72427e-11	Bacteria	Firmicutes	Clostridia	Oscillospirales	Oscillospiraceae	UCG-005
ASV_1226	8.00888	20.9486	3.00764	6.96513	3.28099e-12	1.72427e-11	Bacteria	Firmicutes	Clostridia	Christensenellales	Christensenellaceae	Christensenellaceae R-7 group
ASV_1227	8.00888	20.9486	3.00764	6.96513	3.28099e-12	1.72427e-11	Bacteria	Actinobacteriota	Actinobacteria	Corynebacteriales	Corynebacteriaceae	Corynebacterium
ASV_1232	11.8417	-22.0959	3.0055	-7.3518	1.95549e-13	3.47817e-12	Bacteria	Proteobacteria	Gammaproteobacteria	Pseudomonadales	Moraxellaceae	Enhydrobacter
ASV_1233	12.8328	-22.1974	3.00532	-7.38602	1.51291e-13	2.96579e-12	Bacteria	Actinobacteriota	Actinobacteria	Corynebacteriales	Corynebacteriaceae	Corynebacterium
ASV_1237	8.83997	-21.7	3.00629	-7.21821	5.26781e-13	5.33257e-12	Bacteria	Actinobacteriota	Actinobacteria	Micrococcales	Micrococcaceae	Kocuria
ASV_1251	27.7661	21.8061	3.00447	7.25788	3.93214e-13	4.67888e-12	Bacteria	Proteobacteria	Gammaproteobacteria	Pseudomonadales	Pseudomonadaceae	Pseudomonas
ASV_1252	27.7661	21.8061	3.00447	7.25788	3.93214e-13	4.67888e-12	Bacteria	Proteobacteria	Gammaproteobacteria	Steroidobacterales	Steroidobacteraceae	Steroidobacter
ASV_1253	5.43979	-21.024	3.00821	-6.98886	2.7712e-12	1.59183e-11	Bacteria	Actinobacteriota	Actinobacteria	Bifidobacteriales	Bifidobacteriaceae	Bifidobacterium
ASV_1254	5.43979	-21.024	3.00821	-6.98886	2.7712e-12	1.59183e-11	Bacteria	Actinobacteriota	Actinobacteria	Micrococcales	Brevibacteriaceae	Brevibacterium
ASV_1258	12.5248	-22.1698	3.00538	-7.3767	1.62257e-13	3.08289e-12	Bacteria	Proteobacteria	Alphaproteobacteria	Caulobacterales	Caulobacteraceae	Caulobacter
ASV_1266	6.36515	20.6327	3.00878	6.85751	7.00702e-12	2.98402e-11	Bacteria	Firmicutes	Bacilli	Paenibacillales	Paenibacillaceae	Paenibacillus
ASV_1267	6.36515	20.6327	3.00878	6.85751	7.00702e-12	2.98402e-11	Bacteria	Proteobacteria	Gammaproteobacteria	Burkholderiales	Comamonadaceae	Ramlibacter
ASV_1279	11.8431	21.4953	3.0062	7.15032	8.65743e-13	7.42495e-12	Bacteria	Proteobacteria	Gammaproteobacteria	Enterobacterales	Pasteurellaceae	Haemophilus
ASV_1281	5.35061	-20.9909	3.0083	-6.97767	3.00113e-12	1.66406e-11	Bacteria	Proteobacteria	Gammaproteobacteria	Xanthomonadales	Xanthomonadaceae	Stenotrophomonas
ASV_1282	11.368	-22.0406	3.0056	-7.33317	2.24773e-13	3.60513e-12	Bacteria	Proteobacteria	Alphaproteobacteria	Rhodobacterales	Rhodobacteraceae	Paracoccus
ASV_1283	7.23815	-21.432	3.00697	-7.12744	1.02254e-12	8.25385e-12	Bacteria	Proteobacteria	Gammaproteobacteria	Pseudomonadales	Pseudomonadaceae	Pseudomonas
ASV_1287	7.6275	20.883	3.00786	6.9428	3.84392e-12	1.94559e-11	Bacteria	Proteobacteria	Gammaproteobacteria	Pseudomonadales	Cellvibrionaceae	Cellvibrio
ASV_1288	7.6275	20.883	3.00786	6.9428	3.84392e-12	1.94559e-11	Bacteria	Firmicutes	Bacilli	Lactobacillales	Streptococcaceae	Lactococcus
ASV_1289	5.30602	-20.9988	3.00834	-6.9802	2.94769e-12	1.65473e-11	Bacteria	Firmicutes	Bacilli	Erysipelotrichales	Erysipelatoclostridiaceae	Erysipelotrichaceae UCG-003
ASV_1291	8.48352	-19.5242	3.00642	-6.49418	8.34847e-11	3.28355e-10	Bacteria	Actinobacteriota	Actinobacteria	Micrococcales	Micrococcaceae	Arthrobacter
ASV_1293	12.2679	-20.9314	3.00542	-6.96453	3.29497e-12	1.72427e-11	Bacteria	Actinobacteriota	Actinobacteria	Corynebacteriales	Dietziaceae	Dietzia
ASV_1296	8.54076	21.0389	3.00736	6.9958	2.63756e-12	1.5365e-11	Bacteria	Cyanobacteria	Cyanobacteriia	Cyanobacteriales	Chroococcidiopsaceae	Chroococcidiopsis SAG 2023
ASV_1297	13.2022	21.6459	3.00589	7.20115	5.97049e-13	5.89885e-12	Bacteria	Firmicutes	Bacilli	Exiguobacterales	Exiguobacteraceae	Exiguobacterium
ASV_1298	26.8631	22.6319	3.00451	7.53265	4.97215e-14	2.55859e-12	Bacteria	Actinobacteriota	Actinobacteria	Micrococcales	Microbacteriaceae	Agrococcus
ASV_1304	8.46899	21.0307	3.0074	6.99298	2.69103e-12	1.56029e-11	Bacteria	Proteobacteria	Gammaproteobacteria	Burkholderiales	Burkholderiaceae	Ralstonia
ASV_1305	7.50038	20.8629	3.00794	6.93595	4.03513e-12	2.03404e-11	Bacteria	Actinobacteriota	Actinobacteria	Corynebacteriales	Dietziaceae	Dietzia
ASV_1306	5.21684	-20.9894	3.00843	-6.97687	3.01821e-12	1.66406e-11	Bacteria	Proteobacteria	Gammaproteobacteria	Burkholderiales	Comamonadaceae	Comamonas
ASV_1309	7.0572	-21.3933	3.00707	-7.11433	1.12456e-12	8.76999e-12	Bacteria	Firmicutes	Bacilli	Staphylococcales	Staphylococcaceae	Staphylococcus
ASV_1310	12.0115	-22.1148	3.00547	-7.35819	1.86423e-13	3.38577e-12	Bacteria	Actinobacteriota	Actinobacteria	Corynebacteriales	Dietziaceae	Dietzia
ASV_1312	12.0115	-22.1148	3.00547	-7.35819	1.86423e-13	3.38577e-12	Bacteria	Actinobacteriota	Actinobacteria	Corynebacteriales	Corynebacteriaceae	Corynebacterium
ASV_1320	7.43682	20.8503	3.00798	6.93167	4.15904e-12	2.0415e-11	Bacteria	Actinobacteriota	Actinobacteria	Corynebacteriales	Dietziaceae	Dietzia
ASV_1321	5.17226	-20.9775	3.00847	-6.97282	3.10656e-12	1.70201e-11	Bacteria	Proteobacteria	Gammaproteobacteria	Enterobacterales	Morganellaceae	Providencia
ASV_1323	8.26965	-21.6092	3.0065	-7.18748	6.59975e-13	6.27589e-12	Bacteria	Actinobacteriota	Actinobacteria	Propionibacteriales	Nocardioidaceae	Nocardioides
ASV_1324	8.26965	-21.6092	3.0065	-7.18748	6.59975e-13	6.27589e-12	Bacteria	Firmicutes	Negativicutes	Veillonellales-Selenomonadales	Selenomonadaceae	Megamonas
ASV_1331	8.32545	21.005	3.00747	6.98427	2.86351e-12	1.62222e-11	Bacteria	Proteobacteria	Gammaproteobacteria	Burkholderiales	Comamonadaceae	Comamonas
ASV_1332	12.8694	21.5939	3.00596	7.1837	6.78486e-13	6.30022e-12	Bacteria	Actinobacteriota	Actinobacteria	Micrococcales	Micrococcaceae	Nesterenkonia
ASV_1333	12.8694	21.5939	3.00596	7.1837	6.78486e-13	6.30022e-12	Bacteria	Proteobacteria	Alphaproteobacteria	Azospirillales	Azospirillaceae	Skermanella
ASV_1335	5.12767	-20.9667	3.00852	-6.96911	3.18943e-12	1.72006e-11	Bacteria	Proteobacteria	Gammaproteobacteria	Enterobacterales	Morganellaceae	Providencia
ASV_1336	5.12767	-20.9667	3.00852	-6.96911	3.18943e-12	1.72006e-11	Bacteria	Proteobacteria	Gammaproteobacteria	Enterobacterales	Morganellaceae	Providencia
ASV_1345	11.2558	21.4238	3.00636	7.12616	1.0321e-12	8.2769e-12	Bacteria	Proteobacteria	Alphaproteobacteria	Defluviicoccales	Defluviicoccaceae	Defluviicoccus
ASV_1346	7.30969	20.8265	3.00806	6.92355	4.40454e-12	2.10023e-11	Bacteria	Proteobacteria	Alphaproteobacteria	Sphingomonadales	Sphingomonadaceae	Novosphingobium
ASV_1347	7.30969	20.8265	3.00806	6.92355	4.40454e-12	2.10023e-11	Bacteria	Proteobacteria	Gammaproteobacteria	Pseudomonadales	Pseudomonadaceae	Pseudomonas
ASV_1348	12.7585	21.5961	3.00599	7.18438	6.75129e-13	6.30022e-12	Bacteria	Proteobacteria	Alphaproteobacteria	Azospirillales	Azospirillaceae	Skermanella
ASV_1349	5.08308	-20.9538	3.00857	-6.96471	3.29072e-12	1.72427e-11	Bacteria	Proteobacteria	Alphaproteobacteria	Rhodobacterales	Rhodobacteraceae	Rubellimicrobium
ASV_1350	6.87624	-21.3619	3.00717	-7.10366	1.21493e-12	9.20512e-12	Bacteria	Actinobacteriota	Actinobacteria	Micrococcales	Micrococcaceae	Arthrobacter
ASV_1356	12.6475	21.5851	3.00601	7.18063	6.93903e-13	6.30728e-12	Bacteria	Proteobacteria	Alphaproteobacteria	Azospirillales	Azospirillaceae	Skermanella
ASV_1366	7.18257	20.8016	3.00815	6.9151	4.67534e-12	2.15487e-11	Bacteria	Bacteroidota	Bacteroidia	Flavobacteriales	Weeksellaceae	Chryseobacterium
ASV_1367	12.5366	21.5714	3.00604	7.17602	7.17681e-13	6.37959e-12	Bacteria	Firmicutes	Negativicutes	Veillonellales-Selenomonadales	Veillonellaceae	Veillonella
ASV_1368	25.5087	21.8759	3.00459	7.28084	3.31738e-13	4.34598e-12	Bacteria	Actinobacteriota	Actinobacteria	Micrococcales	Brevibacteriaceae	Brevibacterium
ASV_1369	4.9939	-20.9319	3.00866	-6.95722	3.4706e-12	1.80852e-11	Bacteria	Fusobacteriota	Fusobacteriia	Fusobacteriales	Fusobacteriaceae	Fusobacterium
ASV_1381	8.03836	20.9583	3.00762	6.96839	3.20591e-12	1.72144e-11	Bacteria	Firmicutes	Bacilli	Erysipelotrichales	Erysipelotrichaceae	Erysipelothrix
ASV_1382	4.94931	-20.9214	3.00871	-6.9536	3.56071e-12	1.83995e-11	Bacteria	Proteobacteria	Gammaproteobacteria	Enterobacterales	Morganellaceae	Providencia
ASV_1383	4.94931	-20.9214	3.00871	-6.9536	3.56071e-12	1.83995e-11	Bacteria	Proteobacteria	Alphaproteobacteria	Rhodobacterales	Rhodobacteraceae	Paracoccus
ASV_1387	7.9132	-21.5523	3.00665	-7.1682	7.59883e-13	6.56263e-12	Bacteria	Actinobacteriota	Actinobacteria	Micrococcales	Micrococcaceae	Kocuria
ASV_1389	11.4432	-22.0485	3.00558	-7.33585	2.20317e-13	3.60513e-12	Bacteria	Actinobacteriota	Actinobacteria	Micrococcales	Intrasporangiaceae	Ornithinimicrobium
ASV_1396	4.90473	-20.9094	3.00876	-6.94951	3.66555e-12	1.87064e-11	Bacteria	Actinobacteriota	Actinobacteria	Frankiales	Geodermatophilaceae	Geodermatophilus
ASV_1397	4.90473	-20.9094	3.00876	-6.94951	3.66555e-12	1.87064e-11	Bacteria	Firmicutes	Bacilli	Bacillales	Bacillaceae	Bacillus
ASV_1406	6.99188	20.7654	3.00828	6.90275	5.10054e-12	2.30739e-11	Bacteria	Actinobacteriota	Actinobacteria	Corynebacteriales	Corynebacteriaceae	Corynebacterium
ASV_1407	6.99188	20.7654	3.00828	6.90275	5.10054e-12	2.30739e-11	Bacteria	Proteobacteria	Gammaproteobacteria	Enterobacterales	Enterobacteriaceae	Enterobacter
ASV_1419	6.92832	20.7487	3.00833	6.89708	5.30805e-12	2.3838e-11	Bacteria	Firmicutes	Bacilli	Lactobacillales	Lactobacillaceae	Lactobacillus
ASV_1422	4.81555	-20.8541	3.00886	-6.93088	4.18218e-12	2.0415e-11	Bacteria	Bacteroidota	Bacteroidia	Cytophagales	Spirosomaceae	Dyadobacter
ASV_1423	4.81555	-20.8541	3.00886	-6.93088	4.18218e-12	2.0415e-11	Bacteria	Deinococcota	Deinococci	Deinococcales	Deinococcaceae	Deinococcus
ASV_1424	4.81555	-20.8541	3.00886	-6.93088	4.18218e-12	2.0415e-11	Bacteria	Bacteroidota	Bacteroidia	Sphingobacteriales	Sphingobacteriaceae	Sphingobacterium
ASV_1434	10.5707	21.3349	3.00657	7.09612	1.2831e-12	9.60383e-12	Bacteria	Actinobacteriota	Actinobacteria	Corynebacteriales	Corynebacteriaceae	Corynebacterium
ASV_1435	24.38	21.3092	3.00465	7.09208	1.32111e-12	9.74675e-12	Bacteria	Firmicutes	Bacilli	Lactobacillales	Streptococcaceae	Streptococcus
ASV_1436	4.77096	-20.8346	3.00892	-6.92427	4.38219e-12	2.10023e-11	Bacteria	Proteobacteria	Gammaproteobacteria	Xanthomonadales	Xanthomonadaceae	Stenotrophomonas
ASV_1446	6.80119	20.7271	3.00842	6.88967	5.59219e-12	2.4843e-11	Bacteria	Actinobacteriota	Actinobacteria	Corynebacteriales	Corynebacteriaceae	Corynebacterium
ASV_1447	6.80119	20.7271	3.00842	6.88967	5.59219e-12	2.4843e-11	Bacteria	Firmicutes	Bacilli	Lactobacillales	Aerococcaceae	Aerococcus
ASV_1450	5.58255	20.4541	3.00956	6.79638	1.07284e-11	4.40186e-11	Bacteria	Bacteroidota	Bacteroidia	Bacteroidales	Rikenellaceae	Rikenellaceae RC9 gut group
ASV_1451	5.58255	20.4541	3.00956	6.79638	1.07284e-11	4.40186e-11	Bacteria	Actinobacteriota	Actinobacteria	Corynebacteriales	Corynebacteriaceae	Corynebacterium
ASV_1452	4.72637	-20.8602	3.00897	-6.93266	4.12998e-12	2.0415e-11	Bacteria	Actinobacteriota	Actinobacteria	Micrococcales	Intrasporangiaceae	Ornithinibacter
ASV_1453	4.72637	-20.8602	3.00897	-6.93266	4.12998e-12	2.0415e-11	Bacteria	Deinococcota	Deinococci	Deinococcales	Trueperaceae	Truepera
ASV_1457	7.55675	-21.4894	3.00681	-7.14689	8.87676e-13	7.45769e-12	Bacteria	Firmicutes	Bacilli	Bacillales	Bacillaceae	Bacillus
ASV_1458	7.55675	-21.4894	3.00681	-7.14689	8.87676e-13	7.45769e-12	Bacteria	Actinobacteriota	Actinobacteria	Propionibacteriales	Nocardioidaceae	Marmoricola
ASV_1459	6.3937	-21.2648	3.00747	-7.07067	1.54192e-12	1.0532e-11	Bacteria	Firmicutes	Bacilli	Staphylococcales	Staphylococcaceae	Staphylococcus
ASV_1469	10.375	21.2403	3.00663	7.0645	1.61193e-12	1.07607e-11	Bacteria	Firmicutes	Bacilli	Lactobacillales	Aerococcaceae	Aerococcus
ASV_1471	5.53038	20.4398	3.00962	6.79149	1.10981e-11	4.53845e-11	Bacteria	Planctomycetota	Phycisphaerae	Phycisphaerales	Phycisphaeraceae	SM1A02
ASV_1472	4.68178	-20.8365	3.00903	-6.92467	4.36995e-12	2.10023e-11	Bacteria	Proteobacteria	Gammaproteobacteria	Enterobacterales	Morganellaceae	Providencia
ASV_1476	7.48546	-21.4769	3.00685	-7.14268	9.15305e-13	7.53601e-12	Bacteria	Proteobacteria	Gammaproteobacteria	Enterobacterales	Pasteurellaceae	Haemophilus
ASV_1482	10.8246	-21.971	3.00572	-7.30973	2.67688e-13	3.88935e-12	Bacteria	Actinobacteriota	Actinobacteria	Kineosporiales	Kineosporiaceae	Quadrisphaera
ASV_1490	23.7028	22.4555	3.00469	7.47348	7.81039e-14	2.8677e-12	Bacteria	Proteobacteria	Gammaproteobacteria	Pseudomonadales	Moraxellaceae	Acinetobacter
ASV_1491	4.63719	-20.8289	3.00908	-6.92201	4.45294e-12	2.11515e-11	Bacteria	Planctomycetota	Planctomycetes	Pirellulales	Pirellulaceae	Roseimaritima
ASV_1497	7.4642	20.8534	3.00796	6.93273	4.12794e-12	2.0415e-11	Bacteria	Proteobacteria	Gammaproteobacteria	Enterobacterales	Alteromonadaceae	Rheinheimera
ASV_1498	7.4642	20.8534	3.00796	6.93273	4.12794e-12	2.0415e-11	Bacteria	Proteobacteria	Gammaproteobacteria	Enterobacterales	Morganellaceae	Providencia
ASV_1499	6.6105	20.6867	3.00858	6.87591	6.15957e-12	2.70714e-11	Bacteria	Firmicutes	Bacilli	Lactobacillales	Streptococcaceae	Streptococcus
ASV_1500	5.42603	18.9931	3.00974	6.31055	2.78046e-10	1.07308e-09	Bacteria	Firmicutes	Bacilli	Lactobacillales	Enterococcaceae	Enterococcus
ASV_1501	4.59261	-20.8131	3.00914	-6.91662	4.62537e-12	2.15487e-11	Bacteria	Proteobacteria	Gammaproteobacteria	Enterobacterales	Morganellaceae	Providencia
ASV_1516	6.54694	20.6741	3.00863	6.87161	6.34823e-12	2.76059e-11	Bacteria	Actinobacteriota	Actinobacteria	Micrococcales	Intrasporangiaceae	Ornithinimicrobium
ASV_1517	6.54694	20.6741	3.00863	6.87161	6.34823e-12	2.76059e-11	Bacteria	Firmicutes	Clostridia	Lachnospirales	Lachnospiraceae	Cellulosilyticum
ASV_1518	6.54694	20.6741	3.00863	6.87161	6.34823e-12	2.76059e-11	Bacteria	Bacteroidota	Bacteroidia	Flavobacteriales	Weeksellaceae	Chryseobacterium
ASV_1520	5.37386	20.4011	3.0098	6.77824	1.21652e-11	4.95841e-11	Bacteria	Actinobacteriota	Actinobacteria	Micrococcales	Microbacteriaceae	Galbitalea
ASV_1521	4.54802	-20.8072	3.0092	-6.91455	4.69361e-12	2.15487e-11	Bacteria	Actinobacteriota	Actinobacteria	Pseudonocardiales	Pseudonocardiaceae	Pseudonocardia
ASV_1523	4.54802	-20.8072	3.0092	-6.91455	4.69361e-12	2.15487e-11	Bacteria	Firmicutes	Bacilli	Bacillales	Planococcaceae	Chryseomicrobium
ASV_1524	4.54802	-20.8072	3.0092	-6.91455	4.69361e-12	2.15487e-11	Bacteria	Proteobacteria	Gammaproteobacteria	Enterobacterales	Morganellaceae	Providencia
ASV_1525	4.54802	-20.8072	3.0092	-6.91455	4.69361e-12	2.15487e-11	Bacteria	Proteobacteria	Gammaproteobacteria	Pseudomonadales	Pseudomonadaceae	Pseudomonas
ASV_1534	6.15243	-21.2135	3.00764	-7.05322	1.7483e-12	1.12456e-11	Bacteria	Actinobacteriota	Actinobacteria	Micrococcales	Microbacteriaceae	Leucobacter
ASV_1537	10.4715	-21.9285	3.00581	-7.29537	2.9784e-13	4.13295e-12	Bacteria	Firmicutes	Bacilli	Lactobacillales	Enterococcaceae	Enterococcus
ASV_1538	10.4715	-21.9285	3.00581	-7.29537	2.9784e-13	4.13295e-12	Bacteria	Proteobacteria	Alphaproteobacteria	Rhizobiales	Beijerinckiaceae	Microvirga
ASV_1543	7.32065	20.8279	3.00806	6.92405	4.38903e-12	2.10023e-11	Bacteria	Firmicutes	Clostridia	Clostridiales	Clostridiaceae	Proteiniclasticum
ASV_1545	6.48338	20.656	3.00868	6.86548	6.62701e-12	2.86166e-11	Bacteria	Proteobacteria	Alphaproteobacteria	Rhizobiales	Rhizobiaceae	Allorhizobium-Neorhizobium-Pararhizobium-Rhizobium
ASV_1546	6.48338	20.656	3.00868	6.86548	6.62701e-12	2.86166e-11	Bacteria	Actinobacteriota	Actinobacteria	Bifidobacteriales	Bifidobacteriaceae	Bifidobacterium
ASV_1547	11.3162	21.431	3.00634	7.1286	1.01394e-12	8.23829e-12	Bacteria	Proteobacteria	Gammaproteobacteria	Pseudomonadales	Pseudomonadaceae	Pseudomonas
ASV_1553	10.3689	-21.9135	3.00583	-7.29032	3.0923e-13	4.24332e-12	Bacteria	Actinobacteriota	Actinobacteria	Corynebacteriales	Corynebacteriaceae	Corynebacterium
ASV_1562	6.41982	20.647	3.00873	6.86235	6.77377e-12	2.90472e-11	Bacteria	Proteobacteria	Alphaproteobacteria	Rhizobiales	Rhizobiaceae	Pseudochrobactrum
ASV_1563	6.41982	20.647	3.00873	6.86235	6.77377e-12	2.90472e-11	Bacteria	Actinobacteriota	Actinobacteria	Micrococcales	Dermabacteraceae	Brachybacterium
ASV_1567	7.12901	-20.2108	3.00703	-6.72119	1.80248e-11	7.11201e-11	Bacteria	Actinobacteriota	Actinobacteria	Micrococcales	Micrococcaceae	Kocuria
ASV_1568	7.12901	-20.2108	3.00703	-6.72119	1.80248e-11	7.11201e-11	Bacteria	Firmicutes	Bacilli	Lactobacillales	Lactobacillaceae	Lactobacillus
ASV_1569	6.03179	-21.1867	3.00773	-7.04407	1.86698e-12	1.19468e-11	Bacteria	Proteobacteria	Gammaproteobacteria	Pseudomonadales	Pseudomonadaceae	Pseudomonas
ASV_1575	9.78769	21.2273	3.00684	7.05969	1.6687e-12	1.10205e-11	Bacteria	Actinobacteriota	Actinobacteria	Frankiales	Geodermatophilaceae	Blastococcus
ASV_1576	22.5741	22.3752	3.00477	7.44656	9.58073e-14	2.8677e-12	Bacteria	Proteobacteria	Gammaproteobacteria	Enterobacterales	Morganellaceae	Providencia
ASV_1577	5.21734	20.3604	3.01	6.76427	1.33983e-11	5.44308e-11	Bacteria	Firmicutes	Bacilli	Brevibacillales	Brevibacillaceae	Brevibacillus
ASV_1581	5.97147	-21.1637	3.00777	-7.03635	1.97345e-12	1.24985e-11	Bacteria	Firmicutes	Bacilli	Lactobacillales	Enterococcaceae	Enterococcus
ASV_1591	9.68982	21.2122	3.00687	7.05458	1.73123e-12	1.12456e-11	Bacteria	Actinobacteriota	Actinobacteria	Corynebacteriales	Corynebacteriaceae	Corynebacterium
ASV_1592	6.29269	20.6191	3.00885	6.85282	7.24101e-12	3.07307e-11	Bacteria	Proteobacteria	Gammaproteobacteria	Burkholderiales	Comamonadaceae	Delftia
ASV_1593	10.9834	21.3871	3.00644	7.11378	1.12909e-12	8.76999e-12	Bacteria	Actinobacteriota	Actinobacteria	Micrococcales	Intrasporangiaceae	Fodinibacter
ASV_1594	5.16516	20.3463	3.01007	6.7594	1.38563e-11	5.61068e-11	Bacteria	Actinobacteriota	Actinobacteria	Corynebacteriales	Nocardiaceae	Smaragdicoccus
ASV_1597	9.28387	-21.7652	3.00614	-7.24025	4.47871e-13	4.89487e-12	Bacteria	Firmicutes	Bacilli	Lactobacillales	Lactobacillaceae	Amylolactobacillus
ASV_1600	10.0609	-21.8724	3.00591	-7.27645	3.42718e-13	4.34598e-12	Bacteria	Bacteroidota	Bacteroidia	Bacteroidales	Paludibacteraceae	Paludibacter
ASV_1610	7.03357	20.7728	3.00826	6.90527	5.01081e-12	2.28352e-11	Bacteria	Actinobacteriota	Actinobacteria	Propionibacteriales	Propionibacteriaceae	Marinilutecoccus
ASV_1611	6.22913	20.6013	3.0089	6.84678	7.55298e-12	3.1836e-11	Bacteria	Actinobacteriota	Actinobacteria	Micrococcales	Microbacteriaceae	Leucobacter
ASV_1612	6.22913	20.6013	3.0089	6.84678	7.55298e-12	3.1836e-11	Bacteria	Actinobacteriota	Actinobacteria	Corynebacteriales	Corynebacteriaceae	Corynebacterium
ASV_1613	10.8724	21.3751	3.00647	7.10968	1.1631e-12	8.97767e-12	Bacteria	Firmicutes	Clostridia	Peptostreptococcales-Tissierellales	Peptostreptococcaceae	Romboutsia
ASV_1616	5.85084	-21.1457	3.00787	-7.03012	2.06349e-12	1.28864e-11	Bacteria	Firmicutes	Bacilli	Staphylococcales	Staphylococcaceae	Jeotgalicoccus
ASV_1626	6.16557	20.5899	3.00896	6.84287	7.76243e-12	3.26075e-11	Bacteria	Actinobacteriota	Actinobacteria	Corynebacteriales	Corynebacteriaceae	Corynebacterium
ASV_1627	5.06082	20.318	3.01021	6.74971	1.48145e-11	5.97905e-11	Bacteria	Bacteroidota	Bacteroidia	Bacteroidales	Dysgonomonadaceae	Candidatus Symbiothrix
ASV_1628	4.28049	-20.715	3.00957	-6.88303	5.85924e-12	2.58434e-11	Bacteria	Proteobacteria	Gammaproteobacteria	Enterobacterales	Morganellaceae	Providencia
ASV_1629	4.28049	-20.715	3.00957	-6.88303	5.85924e-12	2.58434e-11	Bacteria	Proteobacteria	Gammaproteobacteria	Enterobacterales	Morganellaceae	Providencia
ASV_1630	5.79052	-21.1301	3.00792	-7.02484	2.14314e-12	1.3168e-11	Bacteria	Actinobacteriota	Actinobacteria	Micrococcales	Micrococcaceae	Rothia
ASV_1645	6.89003	20.7425	3.00836	6.89494	5.38862e-12	2.41121e-11	Bacteria	Firmicutes	Bacilli	Erysipelotrichales	Erysipelotrichaceae	Erysipelothrix
ASV_1646	5.00864	20.3037	3.01028	6.74477	1.53265e-11	6.16553e-11	Bacteria	Firmicutes	Bacilli	Bacillales	Bacillaceae	Bacillus
ASV_1654	9.79372	-21.8097	3.00599	-7.25541	4.00446e-13	4.67888e-12	Bacteria	Proteobacteria	Gammaproteobacteria	Burkholderiales	Comamonadaceae	Leptothrix
ASV_1663	10.5396	21.332	3.00658	7.0951	1.2926e-12	9.61661e-12	Bacteria	Proteobacteria	Gammaproteobacteria	Burkholderiales	Oxalobacteraceae	Massilia
ASV_1664	21.4454	22.314	3.00485	7.42598	1.11951e-13	2.8677e-12	Bacteria	Acidobacteriota	Holophagae	Holophagales	Holophagaceae	marine group
ASV_1667	5.66988	-21.0806	3.00802	-7.00815	2.41487e-12	1.44775e-11	Bacteria	Actinobacteriota	Actinobacteria	Propionibacteriales	Propionibacteriaceae	Propioniciclava
ASV_1675	21.2196	22.299	3.00487	7.42096	1.16275e-13	2.8677e-12	Bacteria	Proteobacteria	Gammaproteobacteria	Legionellales	Legionellaceae	Legionella
ASV_1676	21.2196	22.299	3.00487	7.42096	1.16275e-13	2.8677e-12	Bacteria	Proteobacteria	Alphaproteobacteria	Caulobacterales	Caulobacteraceae	Caulobacter
ASV_1677	4.9043	20.2752	3.01043	6.73497	1.63963e-11	6.5532e-11	Bacteria	Proteobacteria	Gammaproteobacteria	Pseudomonadales	Moraxellaceae	Acinetobacter
ASV_1678	4.9043	20.2752	3.01043	6.73497	1.63963e-11	6.5532e-11	Bacteria	Firmicutes	Bacilli	Paenibacillales	Paenibacillaceae	Paenibacillus
ASV_1683	5.60957	-21.0634	3.00807	-7.00231	2.51769e-12	1.5021e-11	Bacteria	Proteobacteria	Gammaproteobacteria	Pseudomonadales	Moraxellaceae	Acinetobacter
ASV_1687	9.54758	-21.8014	3.00606	-7.25249	4.09165e-13	4.67888e-12	Bacteria	Acidobacteriota	Blastocatellia	Blastocatellales	Blastocatellaceae	JGI 0001001-H03
ASV_1688	9.58753	-21.8077	3.00605	-7.25459	4.02879e-13	4.67888e-12	Bacteria	Verrucomicrobiota	Verrucomicrobiae	Opitutales	Opitutaceae	Ereboglobus
ASV_1696	9.10255	21.1257	3.00711	7.02524	2.13702e-12	1.3168e-11	Bacteria	Proteobacteria	Gammaproteobacteria	Enterobacterales	Enterobacteriaceae	Buttiauxella
ASV_1697	9.10255	21.1257	3.00711	7.02524	2.13702e-12	1.3168e-11	Bacteria	Proteobacteria	Alphaproteobacteria	Sphingomonadales	Sphingomonadaceae	Ellin6055
ASV_1699	5.91132	20.5286	3.00921	6.82192	8.98301e-12	3.74798e-11	Bacteria	Proteobacteria	Gammaproteobacteria	Pseudomonadales	Pseudomonadaceae	Pseudomonas
ASV_1700	20.9939	22.2841	3.00489	7.41596	1.20745e-13	2.8677e-12	Bacteria	Acidobacteriota	Holophagae	Holophagales	Holophagaceae	marine group
ASV_1702	20.9939	22.2841	3.00489	7.41596	1.20745e-13	2.8677e-12	Bacteria	Bacteroidota	Bacteroidia	Bacteroidales	Bacteroidaceae	Bacteroides
ASV_1704	6.55869	-21.2986	3.00737	-7.08214	1.41941e-12	1.01917e-11	Bacteria	Myxococcota	Polyangia	Polyangiales	Polyangiaceae	Polyangium
ASV_1715	5.84775	20.5167	3.00927	6.81783	9.24228e-12	3.84317e-11	Bacteria	Bacteroidota	Bacteroidia	Flavobacteriales	Weeksellaceae	Chryseobacterium
ASV_1716	4.79995	20.2435	3.01059	6.72409	1.76688e-11	7.01638e-11	Bacteria	Proteobacteria	Alphaproteobacteria	Sphingomonadales	Sphingomonadaceae	Sphingomonas
ASV_1718	4.79995	20.2435	3.01059	6.72409	1.76688e-11	7.01638e-11	Bacteria	Proteobacteria	Alphaproteobacteria	Rhizobiales	Hyphomicrobiaceae	Hyphomicrobium
ASV_1724	5.48893	-21.0564	3.00818	-6.99971	2.56485e-12	1.50838e-11	Bacteria	Actinobacteriota	Actinobacteria	Micrococcales	Micrococcaceae	Rothia
ASV_1735	8.9068	21.0941	3.0072	7.01454	2.30703e-12	1.41049e-11	Bacteria	Proteobacteria	Gammaproteobacteria	Pseudomonadales	Pseudomonadaceae	Pseudomonas
ASV_1736	5.78419	20.5002	3.00934	6.81217	9.61347e-12	3.98411e-11	Bacteria	Proteobacteria	Gammaproteobacteria	Pseudomonadales	Pseudomonadaceae	Pseudomonas
ASV_1737	10.0958	21.2703	3.00673	7.07424	1.50269e-12	1.0457e-11	Bacteria	Proteobacteria	Alphaproteobacteria	Azospirillales	Azospirillaceae	Skermanella
ASV_1758	5.72063	20.4808	3.00941	6.8056	1.00629e-11	4.1564e-11	Bacteria	Proteobacteria	Gammaproteobacteria	Enterobacterales	Yersiniaceae	Yersinia
ASV_1844	19.4137	7.85056	3.00503	2.61247	0.00898898	0.0342636	Bacteria	Acidobacteriota	Holophagae	Holophagales	Holophagaceae	marine group
ASV_1845	19.4137	7.85056	3.00503	2.61247	0.00898898	0.0342636	Bacteria	Acidobacteriota	Holophagae	Holophagales	Holophagaceae	marine group
ASV_1870	19.188	7.83363	3.00505	2.60682	0.00913872	0.0345147	Bacteria	Actinobacteriota	Actinobacteria	Micrococcales	Micrococcaceae	Pseudarthrobacter
ASV_1923	18.7365	7.79917	3.0051	2.59531	0.00945045	0.0354751	Bacteria	Firmicutes	Clostridia	Christensenellales	Christensenellaceae	Christensenellaceae R-7 group
ASV_1967	18.285	7.76386	3.00514	2.58352	0.00977966	0.036489	Bacteria	Proteobacteria	Gammaproteobacteria	Pseudomonadales	Pseudomonadaceae	Pseudomonas
ASV_2084	17.1563	7.67162	3.00527	2.55272	0.0106885	0.0396406	Bacteria	Proteobacteria	Gammaproteobacteria	Burkholderiales	Rhodocyclaceae	Dechloromonas
ASV_2150	16.7048	7.63301	3.00533	2.53983	0.0110908	0.0410093	Bacteria	Acidobacteriota	Holophagae	Holophagales	Holophagaceae	marine group
ASV_2202	16.2533	7.59334	3.00539	2.52657	0.0115182	0.0424625	Bacteria	Actinobacteriota	Actinobacteria	Micrococcales	Brevibacteriaceae	Brevibacterium
ASV_2370	14.8989	7.46731	3.00559	2.48447	0.0129743	0.0476883	Bacteria	Firmicutes	Bacilli	Lactobacillales	Streptococcaceae	Lactococcus
ASV_2389	14.6731	7.4452	3.00563	2.47708	0.0132461	0.0485427	Bacteria	Acidobacteriota	Holophagae	Holophagales	Holophagaceae	marine group
ASV_2422	14.4474	7.42274	3.00567	2.46958	0.0135272	0.0491354	Bacteria	Firmicutes	Bacilli	Lactobacillales	Streptococcaceae	Lactococcus
ASV_2423	14.4474	7.42274	3.00567	2.46958	0.0135272	0.0491354	Bacteria	Firmicutes	Bacilli	Lactobacillales	Lactobacillaceae	Weissella
