# Supplementary material for: Shaping the Microbial Landscape: Parasitoid-Driven Modifications of Bactrocera dorsalis Microbiota
Source: Microb Ecol. 2024 Jun 3;87(1):81. doi: 10.1007/s00248-024-02393-0 (PMC11147917; doi:10.1007/s00248-024-02393-0)
Supplement: Supplementary file 6 — Online resource 6. Differential abundance of bacterial ASVs and their taxonomic assignment in Psyttalia cosyrae -parasitised Bactrocera dorsalis larvae compared to those parasitised by Diachasmimorpha longicaudata. Statistical significance of ASVs is assigned at a p-adjusted (padj) value less than 0.05. (XLSX 80.9 kb) [file 248_2024_2393_MOESM6_ESM.xlsx]

## Sheet: Table 5
		Shaping the microbial landscape: Parasitoid-driven modifications of Bactrocera dorsalis microbiota
		Journal name: Microbial Ecology
		Authors:	Rehemah Gwokyalya1,2, Jeremy K. Herren1, Christopher W. Weldon2, Shepard Ndlela1, Joseph Gichuhi1, Nehemiah Ongeso1, Anne W. Wairimu1, Sunday Ekesi1, and Samira A. Mohamed1
		Affiliation	1International Centre of Insect Physiology and Ecology; P.O. Box 30772-00100 Nairobi, Kenya
			2Department of Zoology and Entomology, University of Pretoria, Private Bag X20, Pretoria, South Africa
		Correspondence:
		Samira A. Mohamed: sfaris@icipe.org; Rehemah Gwokyalya: remysuffy2@gmail.com, rgwokyalya@icipe.org
Table S5 Differential abundances of bacterial ASVs and their taxonomic assignment in Psyttalia cosyrae -parasitised Bactrocera dorsalis larvae compared to those parasitised by Diachasmimorpha longicaudata. Statistical significance of ASVs is assigned at a p-adjusted (padj) value less than 0.05.
ASV_ID	baseMean	log2FoldChange	lfcSE	stat	pvalue	padj	Kingdom	Phylum	Class	Order	Family	Genus
ASV_3	16.6008	7.60385	3.00524	2.5302	0.0113999	0.033926	Bacteria	Firmicutes	Bacilli	Entomoplasmatales	Spiroplasmataceae	Spiroplasma
ASV_11	163.817	25.1103	3.00338	8.36066	6.23706e-17	4.9498e-14	Bacteria	Proteobacteria	Alphaproteobacteria	Acetobacterales	Acetobacteraceae	Acetobacter
ASV_12	148.773	24.9807	3.0034	8.31745	8.9878e-17	4.9498e-14	Bacteria	Proteobacteria	Alphaproteobacteria	Acetobacterales	Acetobacteraceae	Acetobacter
ASV_13	146.006	24.9434	3.00341	8.30503	9.97944e-17	4.9498e-14	Bacteria	Proteobacteria	Alphaproteobacteria	Acetobacterales	Acetobacteraceae	Acetobacter
ASV_15	133.758	24.8318	3.00343	8.26782	1.36427e-16	5.07509e-14	Bacteria	Proteobacteria	Alphaproteobacteria	Acetobacterales	Acetobacteraceae	Acetobacter
ASV_22	115.228	24.6238	3.00347	8.19846	2.43482e-16	7.24602e-14	Bacteria	Proteobacteria	Alphaproteobacteria	Acetobacterales	Acetobacteraceae	Acetobacter
ASV_25	103.424	24.4728	3.00351	8.14806	3.69798e-16	9.17098e-14	Bacteria	Proteobacteria	Alphaproteobacteria	Acetobacterales	Acetobacteraceae	Acetobacter
ASV_28	91.6882	23.5265	3.00355	7.8329	4.76748e-15	2.22756e-13	Bacteria	Proteobacteria	Alphaproteobacteria	Acetobacterales	Acetobacteraceae	Acetobacter
ASV_29	98.3249	24.4011	3.00352	8.12416	4.50475e-16	9.57581e-14	Bacteria	Proteobacteria	Alphaproteobacteria	Acetobacterales	Acetobacteraceae	Acetobacter
ASV_30	97.5216	23.6725	3.00353	7.88157	3.23305e-15	1.95309e-13	Bacteria	Proteobacteria	Alphaproteobacteria	Acetobacterales	Acetobacteraceae	Acetobacter
ASV_33	90.5901	23.5027	3.00355	7.82497	5.07759e-15	2.22756e-13	Bacteria	Proteobacteria	Alphaproteobacteria	Acetobacterales	Acetobacteraceae	Acetobacter
ASV_34	88.8057	24.2597	3.00356	8.07697	6.63963e-16	1.23497e-13	Bacteria	Proteobacteria	Alphaproteobacteria	Acetobacterales	Acetobacteraceae	Acetobacter
ASV_36	90.7274	23.5045	3.00355	7.82557	5.05368e-15	2.22756e-13	Bacteria	Proteobacteria	Alphaproteobacteria	Acetobacterales	Acetobacteraceae	Acetobacter
ASV_37	84.4135	23.502	3.00358	7.82467	5.08986e-15	2.22756e-13	Bacteria	Proteobacteria	Alphaproteobacteria	Acetobacterales	Acetobacteraceae	Acetobacter
ASV_48	72.2662	23.6964	3.00365	7.88921	3.04101e-15	1.95309e-13	Bacteria	Proteobacteria	Alphaproteobacteria	Acetobacterales	Acetobacteraceae	Acetobacter
ASV_49	77.8251	24.0795	3.00361	8.01683	1.08512e-15	1.46788e-13	Bacteria	Proteobacteria	Alphaproteobacteria	Acetobacterales	Acetobacteraceae	Acetobacter
ASV_52	70.2073	23.9327	3.00366	7.96785	1.61458e-15	1.82108e-13	Bacteria	Proteobacteria	Alphaproteobacteria	Acetobacterales	Acetobacteraceae	Acetobacter
ASV_56	72.2177	23.9713	3.00365	7.98071	1.45491e-15	1.80409e-13	Bacteria	Proteobacteria	Alphaproteobacteria	Acetobacterales	Acetobacteraceae	Acetobacter
ASV_57	63.619	23.7943	3.00371	7.92162	2.34442e-15	1.83605e-13	Bacteria	Proteobacteria	Alphaproteobacteria	Acetobacterales	Acetobacteraceae	Acetobacter
ASV_59	64.6484	23.8174	3.0037	7.92935	2.20292e-15	1.82108e-13	Bacteria	Proteobacteria	Alphaproteobacteria	Acetobacterales	Acetobacteraceae	Acetobacter
ASV_62	64.9229	23.8236	3.0037	7.93141	2.16678e-15	1.82108e-13	Bacteria	Proteobacteria	Alphaproteobacteria	Acetobacterales	Acetobacteraceae	Acetobacter
ASV_64	66.7073	23.8613	3.00369	7.94399	1.95776e-15	1.82108e-13	Bacteria	Proteobacteria	Alphaproteobacteria	Acetobacterales	Acetobacteraceae	Acetobacter
ASV_65	59.2953	23.6398	3.00375	7.87009	3.54391e-15	1.95309e-13	Bacteria	Proteobacteria	Alphaproteobacteria	Acetobacterales	Acetobacteraceae	Acetobacter
ASV_66	59.8444	23.71	3.00375	7.89349	2.93855e-15	1.95309e-13	Bacteria	Proteobacteria	Alphaproteobacteria	Acetobacterales	Acetobacteraceae	Acetobacter
ASV_67	57.5796	23.6538	3.00377	7.87469	3.41579e-15	1.95309e-13	Bacteria	Proteobacteria	Alphaproteobacteria	Acetobacterales	Acetobacteraceae	Acetobacter
ASV_71	53.805	23.5586	3.00381	7.84292	4.40188e-15	2.18333e-13	Bacteria	Proteobacteria	Alphaproteobacteria	Acetobacterales	Acetobacteraceae	Acetobacter
ASV_72	50.9912	23.4868	3.00385	7.81891	5.32815e-15	2.26523e-13	Bacteria	Proteobacteria	Alphaproteobacteria	Acetobacterales	Acetobacteraceae	Acetobacter
ASV_73	52.6383	22.6729	3.00382	7.54802	4.41935e-14	8.88649e-13	Bacteria	Proteobacteria	Alphaproteobacteria	Acetobacterales	Acetobacteraceae	Acetobacter
ASV_143	17.1572	21.9653	3.00517	7.30917	2.68803e-13	2.51559e-12	Bacteria	Proteobacteria	Alphaproteobacteria	Acetobacterales	Acetobacteraceae	Acetobacter
ASV_163	15.5101	21.8292	3.00538	7.26339	3.77517e-13	3.02014e-12	Bacteria	Proteobacteria	Alphaproteobacteria	Acetobacterales	Acetobacteraceae	Acetobacter
ASV_164	17.0886	21.9596	3.00517	7.30725	2.72661e-13	2.52e-12	Bacteria	Proteobacteria	Alphaproteobacteria	Acetobacterales	Acetobacteraceae	Acetobacter
ASV_165	13.9317	21.6795	3.00563	7.21298	5.474e-13	3.64546e-12	Bacteria	Proteobacteria	Alphaproteobacteria	Acetobacterales	Acetobacteraceae	Acetobacter
ASV_172	13.7944	21.6661	3.00565	7.20845	5.65928e-13	3.64546e-12	Bacteria	Proteobacteria	Alphaproteobacteria	Acetobacterales	Acetobacteraceae	Acetobacter
ASV_198	14.0003	21.6862	3.00561	7.21523	5.38428e-13	3.62525e-12	Bacteria	Proteobacteria	Alphaproteobacteria	Acetobacterales	Acetobacteraceae	Acetobacter
ASV_203	14.2748	21.7118	3.00557	7.22385	5.05357e-13	3.5509e-12	Bacteria	Proteobacteria	Alphaproteobacteria	Acetobacterales	Acetobacteraceae	Acetobacter
ASV_204	13.7258	21.6587	3.00566	7.20596	5.76355e-13	3.68075e-12	Bacteria	Proteobacteria	Alphaproteobacteria	Acetobacterales	Acetobacteraceae	Acetobacter
ASV_207	12.6277	21.5433	3.00588	7.16707	7.66204e-13	4.38505e-12	Bacteria	Proteobacteria	Alphaproteobacteria	Acetobacterales	Acetobacteraceae	Acetobacter
ASV_216	13.314	21.6141	3.00574	7.19093	6.43529e-13	3.91536e-12	Bacteria	Proteobacteria	Alphaproteobacteria	Acetobacterales	Acetobacteraceae	Acetobacter
ASV_217	13.7944	21.6661	3.00565	7.20845	5.65928e-13	3.64546e-12	Bacteria	Proteobacteria	Alphaproteobacteria	Acetobacterales	Acetobacteraceae	Acetobacter
ASV_218	12.5591	21.5351	3.00589	7.16429	7.81897e-13	4.4407e-12	Bacteria	Proteobacteria	Alphaproteobacteria	Acetobacterales	Acetobacteraceae	Acetobacter
ASV_232	12.1473	21.4869	3.00599	7.14805	8.80223e-13	4.83311e-12	Bacteria	Proteobacteria	Alphaproteobacteria	Acetobacterales	Acetobacteraceae	Acetobacter
ASV_235	11.5296	21.4167	3.00614	7.12432	1.04592e-12	5.57826e-12	Bacteria	Proteobacteria	Alphaproteobacteria	Acetobacterales	Acetobacteraceae	Acetobacter
ASV_242	12.1473	21.4869	3.00599	7.14805	8.80223e-13	4.83311e-12	Bacteria	Proteobacteria	Alphaproteobacteria	Acetobacterales	Acetobacteraceae	Acetobacter
ASV_252	17.3339	21.8548	3.00515	7.27245	3.53021e-13	2.94277e-12	Bacteria	Firmicutes	Bacilli	Lactobacillales	Lactobacillaceae	Weissella
ASV_262	17.2712	21.9784	3.00515	7.31357	2.6014e-13	2.46553e-12	Bacteria	Firmicutes	Bacilli	Lactobacillales	Lactobacillaceae	Weissella
ASV_271	56.9066	-24.1008	3.00366	-8.02383	1.02497e-15	1.46788e-13	Bacteria	Proteobacteria	Gammaproteobacteria	Enterobacterales	Morganellaceae	Morganella
ASV_274	55.9932	-24.1924	3.00367	-8.05431	7.99313e-16	1.32153e-13	Bacteria	Proteobacteria	Gammaproteobacteria	Enterobacterales	Morganellaceae	Morganella
ASV_277	13.4554	21.6289	3.00571	7.19593	6.20373e-13	3.84631e-12	Bacteria	Firmicutes	Bacilli	Lactobacillales	Lactobacillaceae	Weissella
ASV_280	15.075	21.788	3.00544	7.2495	4.18308e-13	3.26513e-12	Bacteria	Firmicutes	Bacilli	Lactobacillales	Lactobacillaceae	Weissella
ASV_287	53.0702	-23.1439	3.00369	-7.70515	1.30694e-14	3.79578e-13	Bacteria	Proteobacteria	Gammaproteobacteria	Enterobacterales	Morganellaceae	Morganella
ASV_299	16.8339	21.9412	3.00521	7.30108	2.85471e-13	2.60602e-12	Bacteria	Firmicutes	Bacilli	Lactobacillales	Lactobacillaceae	Weissella
ASV_301	13.2926	7.28822	3.00575	2.42476	0.0153184	0.044519	Bacteria	Firmicutes	Bacilli	Lactobacillales	Lactobacillaceae	Weissella
ASV_302	12.3887	7.18669	3.00593	2.39083	0.0168102	0.0480106	Bacteria	Firmicutes	Bacilli	Lactobacillales	Lactobacillaceae	Weissella
ASV_314	39.4388	8.85499	2.71751	3.25849	0.00112005	0.00372016	Bacteria	Proteobacteria	Gammaproteobacteria	Burkholderiales	Burkholderiaceae	Ralstonia
ASV_316	40.4649	-23.6109	3.00385	-7.86022	3.83466e-15	1.96758e-13	Bacteria	Proteobacteria	Gammaproteobacteria	Enterobacterales	Morganellaceae	Morganella
ASV_323	18.499	-7.53935	2.11407	-3.56628	0.000362088	0.00127978	Bacteria	Proteobacteria	Gammaproteobacteria	Enterobacterales	Yersiniaceae	Serratia
ASV_325	44.5753	-23.871	3.00379	-7.94696	1.91145e-15	1.82108e-13	Bacteria	Proteobacteria	Gammaproteobacteria	Enterobacterales	Morganellaceae	Morganella
ASV_326	19.3156	-7.60172	2.09832	-3.62276	0.000291472	0.00104007	Bacteria	Proteobacteria	Gammaproteobacteria	Enterobacterales	Yersiniaceae	Serratia
ASV_328	14.3698	-7.17489	2.11647	-3.39003	0.000698852	0.00238589	Bacteria	Proteobacteria	Gammaproteobacteria	Enterobacterales	Yersiniaceae	Serratia
ASV_330	43.4792	-23.8434	3.00381	-7.93772	2.05928e-15	1.82108e-13	Bacteria	Proteobacteria	Gammaproteobacteria	Enterobacterales	Morganellaceae	Morganella
ASV_334	15.8025	21.8529	3.00534	7.27138	3.55846e-13	2.94277e-12	Bacteria	Proteobacteria	Alphaproteobacteria	Sphingomonadales	Sphingomonadaceae	Sphingomonas
ASV_342	20.7833	7.93137	2.65402	2.98844	0.00280406	0.00895375	Bacteria	Proteobacteria	Gammaproteobacteria	Burkholderiales	Burkholderiaceae	Ralstonia
ASV_349	19.953	-7.64858	2.11027	-3.62445	0.000289576	0.00103579	Bacteria	Proteobacteria	Gammaproteobacteria	Enterobacterales	Yersiniaceae	Serratia
ASV_351	29.9356	8.45832	2.37407	3.56279	0.000366931	0.00129382	Bacteria	Proteobacteria	Alphaproteobacteria	Caulobacterales	Caulobacteraceae	Caulobacter
ASV_353	39.9168	-23.7343	3.00386	-7.90125	2.76112e-15	1.95309e-13	Bacteria	Proteobacteria	Gammaproteobacteria	Enterobacterales	Morganellaceae	Morganella
ASV_358	19.5203	-22.7644	3.00458	-7.57657	3.54816e-14	7.54236e-13	Bacteria	Proteobacteria	Gammaproteobacteria	Enterobacterales	Yersiniaceae	Rahnella1
ASV_362	15.0322	-7.23978	2.12618	-3.40506	0.000661485	0.00227319	Bacteria	Proteobacteria	Gammaproteobacteria	Enterobacterales	Yersiniaceae	Serratia
ASV_363	13.5037	-7.08534	2.36476	-2.99622	0.00273352	0.00876611	Bacteria	Proteobacteria	Gammaproteobacteria	Enterobacterales	Yersiniaceae	Serratia
ASV_365	23.9952	8.13804	2.36746	3.43745	0.000587216	0.00202263	Bacteria	Proteobacteria	Gammaproteobacteria	Burkholderiales	Burkholderiaceae	Ralstonia
ASV_366	37.9986	-23.6663	3.0039	-7.87853	3.31263e-15	1.95309e-13	Bacteria	Proteobacteria	Gammaproteobacteria	Enterobacterales	Morganellaceae	Morganella
ASV_367	37.9986	-23.6663	3.0039	-7.87853	3.31263e-15	1.95309e-13	Bacteria	Proteobacteria	Gammaproteobacteria	Enterobacterales	Morganellaceae	Morganella
ASV_369	22.3331	22.2266	3.00471	7.39726	1.39024e-13	1.94149e-12	Bacteria	Actinobacteriota	Actinobacteria	Micrococcales	Micrococcaceae	Micrococcus
ASV_370	12.5593	7.2069	3.00589	2.39759	0.0165034	0.0474992	Bacteria	Proteobacteria	Alphaproteobacteria	Caulobacterales	Caulobacteraceae	Caulobacter
ASV_374	12.6054	-6.98561	2.14718	-3.25339	0.00114037	0.00377083	Bacteria	Proteobacteria	Gammaproteobacteria	Enterobacterales	Yersiniaceae	Serratia
ASV_380	26.7161	8.29526	2.64072	3.14128	0.00168209	0.00548894	Bacteria	Proteobacteria	Alphaproteobacteria	Sphingomonadales	Sphingomonadaceae	Sphingomonas
ASV_381	29.7707	8.44945	2.37675	3.55505	0.000377912	0.00132939	Bacteria	Proteobacteria	Alphaproteobacteria	Caulobacterales	Caulobacteraceae	Caulobacter
ASV_385	36.5371	-23.6133	3.00393	-7.86082	3.8162e-15	1.96758e-13	Bacteria	Proteobacteria	Gammaproteobacteria	Enterobacterales	Morganellaceae	Morganella
ASV_393	29.1231	8.41757	2.376	3.54275	0.000395973	0.00138964	Bacteria	Proteobacteria	Alphaproteobacteria	Caulobacterales	Caulobacteraceae	Caulobacter
ASV_395	13.711	-7.10698	2.12801	-3.33973	0.000838602	0.002836	Bacteria	Proteobacteria	Gammaproteobacteria	Enterobacterales	Yersiniaceae	Serratia
ASV_396	11.5992	-6.8657	2.15299	-3.18891	0.00142812	0.0046807	Bacteria	Proteobacteria	Gammaproteobacteria	Enterobacterales	Yersiniaceae	Serratia
ASV_397	19.3536	-7.60454	2.09792	-3.6248	0.00028918	0.00103579	Bacteria	Proteobacteria	Gammaproteobacteria	Enterobacterales	Yersiniaceae	Serratia
ASV_398	8.0771	20.828	3.00739	6.92559	4.34173e-12	1.85646e-11	Bacteria	Firmicutes	Bacilli	Paenibacillales	Paenibacillaceae	Paenibacillus
ASV_399	35.2583	-23.3027	3.00395	-7.75735	8.67238e-15	3.00105e-13	Bacteria	Proteobacteria	Gammaproteobacteria	Enterobacterales	Morganellaceae	Morganella
ASV_405	16.4783	7.59558	2.65747	2.8582	0.00426053	0.0135463	Bacteria	Proteobacteria	Gammaproteobacteria	Burkholderiales	Burkholderiaceae	Ralstonia
ASV_408	13.3395	-7.0674	2.11765	-3.33739	0.000845701	0.00285352	Bacteria	Proteobacteria	Gammaproteobacteria	Enterobacterales	Yersiniaceae	Serratia
ASV_412	34.5276	-23.3803	3.00397	-7.78314	7.07467e-15	2.63178e-13	Bacteria	Proteobacteria	Gammaproteobacteria	Enterobacterales	Morganellaceae	Morganella
ASV_414	34.1622	-22.5272	3.00398	-7.49911	6.42516e-14	1.13817e-12	Bacteria	Proteobacteria	Gammaproteobacteria	Enterobacterales	Morganellaceae	Morganella
ASV_419	9.83679	-6.62787	2.14546	-3.08925	0.00200663	0.00647694	Bacteria	Proteobacteria	Gammaproteobacteria	Enterobacterales	Yersiniaceae	Serratia
ASV_425	18.7566	7.78443	2.36545	3.29089	0.000998712	0.00333951	Bacteria	Proteobacteria	Gammaproteobacteria	Burkholderiales	Burkholderiaceae	Ralstonia
ASV_428	32.7007	-23.4627	3.00401	-7.81046	5.69774e-15	2.35507e-13	Bacteria	Proteobacteria	Gammaproteobacteria	Enterobacterales	Morganellaceae	Morganella
ASV_431	14.6579	-22.2472	3.00505	-7.40327	1.32874e-13	1.90111e-12	Bacteria	Proteobacteria	Gammaproteobacteria	Pseudomonadales	Moraxellaceae	Enhydrobacter
ASV_433	19.0561	7.80691	2.3687	3.29587	0.000981182	0.00329571	Bacteria	Proteobacteria	Gammaproteobacteria	Burkholderiales	Burkholderiaceae	Ralstonia
ASV_438	31.97	-23.4298	3.00403	-7.79946	6.2173e-15	2.44821e-13	Bacteria	Proteobacteria	Gammaproteobacteria	Enterobacterales	Morganellaceae	Morganella
ASV_440	31.8787	-23.4277	3.00404	-7.79875	6.25214e-15	2.44821e-13	Bacteria	Proteobacteria	Gammaproteobacteria	Enterobacterales	Morganellaceae	Morganella
ASV_442	31.696	-22.531	3.00404	-7.50024	6.37007e-14	1.13817e-12	Bacteria	Proteobacteria	Gammaproteobacteria	Enterobacterales	Morganellaceae	Morganella
ASV_444	31.6046	-23.393	3.00404	-7.78718	6.8523e-15	2.61441e-13	Bacteria	Proteobacteria	Gammaproteobacteria	Enterobacterales	Morganellaceae	Morganella
ASV_447	12.0013	-6.91482	2.1157	-3.26834	0.00108181	0.00360118	Bacteria	Proteobacteria	Gammaproteobacteria	Enterobacterales	Yersiniaceae	Serratia
ASV_449	12.1892	-22.1096	3.00542	-7.35658	1.88686e-13	2.17152e-12	Bacteria	Proteobacteria	Gammaproteobacteria	Pseudomonadales	Moraxellaceae	Enhydrobacter
ASV_451	12.5432	-6.97866	2.14342	-3.25586	0.00113051	0.00374653	Bacteria	Proteobacteria	Gammaproteobacteria	Enterobacterales	Yersiniaceae	Serratia
ASV_454	15.2431	-22.4259	3.00497	-7.46293	8.46165e-14	1.41471e-12	Bacteria	Proteobacteria	Gammaproteobacteria	Enterobacterales	Yersiniaceae	Rahnella1
ASV_455	14.8374	-7.2212	2.09087	-3.45368	0.000552991	0.00190917	Bacteria	Proteobacteria	Gammaproteobacteria	Enterobacterales	Yersiniaceae	Serratia
ASV_459	19.2531	22.1291	3.00495	7.36422	1.78181e-13	2.1412e-12	Bacteria	Proteobacteria	Alphaproteobacteria	Sphingomonadales	Sphingomonadaceae	Ellin6055
ASV_461	15.1521	-22.3006	3.00498	-7.42121	1.16056e-13	1.72691e-12	Bacteria	Proteobacteria	Gammaproteobacteria	Enterobacterales	Yersiniaceae	Rahnella1
ASV_462	23.4283	8.10548	2.65179	3.0566	0.00223859	0.00719444	Bacteria	Proteobacteria	Alphaproteobacteria	Sphingomonadales	Sphingomonadaceae	Sphingomonas
ASV_463	30.2345	-23.0596	3.00408	-7.6761	1.64004e-14	4.35357e-13	Bacteria	Proteobacteria	Gammaproteobacteria	Enterobacterales	Morganellaceae	Morganella
ASV_467	16.4175	7.59271	2.93509	2.58688	0.00968505	0.0295315	Bacteria	Proteobacteria	Alphaproteobacteria	Sphingomonadales	Sphingomonadaceae	Sphingomonas
ASV_468	29.9605	-23.2404	3.00409	-7.73624	1.02402e-14	3.24202e-13	Bacteria	Proteobacteria	Gammaproteobacteria	Enterobacterales	Morganellaceae	Morganella
ASV_469	11.2923	-6.82707	2.10269	-3.24683	0.00116699	0.00384176	Bacteria	Proteobacteria	Gammaproteobacteria	Enterobacterales	Yersiniaceae	Serratia
ASV_471	14.8336	-22.3905	3.00502	-7.45102	9.26235e-14	1.48371e-12	Bacteria	Proteobacteria	Gammaproteobacteria	Enterobacterales	Yersiniaceae	Rahnella1
ASV_473	29.6864	-23.3315	3.0041	-7.76654	8.06579e-15	2.85759e-13	Bacteria	Proteobacteria	Gammaproteobacteria	Enterobacterales	Morganellaceae	Morganella
ASV_474	14.7426	-22.3821	3.00503	-7.44821	9.46118e-14	1.49768e-12	Bacteria	Proteobacteria	Gammaproteobacteria	Enterobacterales	Yersiniaceae	Rahnella1
ASV_478	14.6516	-22.3745	3.00504	-7.44566	9.64591e-14	1.51085e-12	Bacteria	Proteobacteria	Gammaproteobacteria	Enterobacterales	Yersiniaceae	Rahnella1
ASV_481	14.3786	-22.3486	3.00508	-7.43693	1.0305e-13	1.58081e-12	Bacteria	Proteobacteria	Gammaproteobacteria	Enterobacterales	Yersiniaceae	Rahnella1
ASV_483	10.5958	-21.9247	3.00576	-7.29421	3.0041e-13	2.70915e-12	Bacteria	Actinobacteriota	Actinobacteria	Corynebacteriales	Corynebacteriaceae	Corynebacterium
ASV_491	28.3163	-23.269	3.00414	-7.74564	9.51013e-15	3.07632e-13	Bacteria	Proteobacteria	Gammaproteobacteria	Enterobacterales	Morganellaceae	Morganella
ASV_494	28.1336	-23.27	3.00415	-7.74596	9.48627e-15	3.07632e-13	Bacteria	Proteobacteria	Gammaproteobacteria	Enterobacterales	Morganellaceae	Morganella
ASV_495	28.1336	-23.27	3.00415	-7.74596	9.48627e-15	3.07632e-13	Bacteria	Proteobacteria	Gammaproteobacteria	Enterobacterales	Morganellaceae	Morganella
ASV_497	24.492	-7.94443	2.12689	-3.73524	0.000187535	0.000677311	Bacteria	Bacteroidota	Bacteroidia	Flavobacteriales	Flavobacteriaceae	Myroides
ASV_498	21.0098	-22.8582	3.00448	-7.60804	2.78282e-14	6.27399e-13	Bacteria	Actinobacteriota	Actinobacteria	Micrococcales	Micrococcaceae	Rothia
ASV_499	17.1553	5.82667	2.25818	2.58025	0.00987279	0.0300423	Bacteria	Firmicutes	Bacilli	Bacillales	Bacillaceae	Anoxybacillus
ASV_501	27.1288	-23.2222	3.00419	-7.72995	1.07593e-14	3.33538e-13	Bacteria	Proteobacteria	Gammaproteobacteria	Enterobacterales	Morganellaceae	Morganella
ASV_502	5.21989	20.3163	3.00969	6.7503	1.47536e-11	5.44747e-11	Bacteria	Firmicutes	Bacilli	Paenibacillales	Paenibacillaceae	Paenibacillus
ASV_503	13.1113	7.26792	2.35002	3.0927	0.00198346	0.00641607	Bacteria	Proteobacteria	Gammaproteobacteria	Burkholderiales	Burkholderiaceae	Ralstonia
ASV_505	23.3893	-7.87796	2.11235	-3.72948	0.000191872	0.000691296	Bacteria	Bacteroidota	Bacteroidia	Flavobacteriales	Flavobacteriaceae	Myroides
ASV_509	13.3776	-22.2493	3.00522	-7.40355	1.32587e-13	1.90111e-12	Bacteria	Proteobacteria	Gammaproteobacteria	Enterobacterales	Yersiniaceae	Rahnella1
ASV_511	26.7635	-22.4559	3.0042	-7.47484	7.72962e-14	1.3374e-12	Bacteria	Proteobacteria	Gammaproteobacteria	Enterobacterales	Morganellaceae	Morganella
ASV_513	26.6721	-23.1848	3.0042	-7.71744	1.18686e-14	3.53211e-13	Bacteria	Proteobacteria	Gammaproteobacteria	Enterobacterales	Morganellaceae	Morganella
ASV_514	26.6721	-23.1848	3.0042	-7.71744	1.18686e-14	3.53211e-13	Bacteria	Proteobacteria	Gammaproteobacteria	Enterobacterales	Morganellaceae	Morganella
ASV_516	11.5433	7.08464	2.91741	2.4284	0.0151655	0.0441609	Bacteria	Proteobacteria	Gammaproteobacteria	Burkholderiales	Burkholderiaceae	Ralstonia
ASV_519	13.1956	-22.2282	3.00525	-7.39645	1.39874e-13	1.94149e-12	Bacteria	Proteobacteria	Gammaproteobacteria	Enterobacterales	Yersiniaceae	Rahnella1
ASV_522	23.2435	8.09305	2.96496	2.72957	0.00634175	0.0197831	Bacteria	Proteobacteria	Alphaproteobacteria	Sphingomonadales	Sphingomonadaceae	Sphingomonas
ASV_525	14.4253	5.57335	2.25637	2.47005	0.0135094	0.0397272	Bacteria	Firmicutes	Bacilli	Bacillales	Bacillaceae	Anoxybacillus
ASV_527	12.9681	-22.2081	3.00529	-7.38967	1.4719e-13	1.97314e-12	Bacteria	Proteobacteria	Gammaproteobacteria	Enterobacterales	Yersiniaceae	Rahnella1
ASV_528	15.2258	7.48127	2.95676	2.53022	0.011399	0.033926	Bacteria	Proteobacteria	Gammaproteobacteria	Burkholderiales	Burkholderiaceae	Ralstonia
ASV_531	25.85	-23.1424	3.00424	-7.70325	1.32648e-14	3.79578e-13	Bacteria	Proteobacteria	Gammaproteobacteria	Enterobacterales	Morganellaceae	Morganella
ASV_534	12.8315	-22.1959	3.00531	-7.38555	1.51822e-13	2.01455e-12	Bacteria	Proteobacteria	Gammaproteobacteria	Enterobacterales	Yersiniaceae	Rahnella1
ASV_536	12.695	-22.1799	3.00533	-7.38017	1.58086e-13	2.04549e-12	Bacteria	Proteobacteria	Gammaproteobacteria	Enterobacterales	Yersiniaceae	Rahnella1
ASV_537	22.4571	-7.81926	2.1919	-3.56734	0.000360625	0.00127764	Bacteria	Bacteroidota	Bacteroidia	Flavobacteriales	Flavobacteriaceae	Myroides
ASV_540	25.3933	-23.0545	3.00426	-7.67396	1.6677e-14	4.35357e-13	Bacteria	Proteobacteria	Gammaproteobacteria	Enterobacterales	Morganellaceae	Morganella
ASV_545	4.55019	-20.7964	3.00917	-6.911	4.8125e-12	2.00588e-11	Bacteria	Actinobacteriota	Actinobacteria	Micrococcales	Intrasporangiaceae	Ornithinimicrobium
ASV_546	23.0405	8.07814	2.41061	3.35108	0.000804957	0.00272842	Bacteria	Proteobacteria	Gammaproteobacteria	Enterobacterales	Aeromonadaceae	Aeromonas
ASV_548	7.5081	-6.23822	2.35667	-2.64705	0.00811984	0.0251192	Bacteria	Proteobacteria	Gammaproteobacteria	Enterobacterales	Yersiniaceae	Serratia
ASV_549	12.422	-22.1471	3.00538	-7.36915	1.71719e-13	2.11171e-12	Bacteria	Proteobacteria	Gammaproteobacteria	Enterobacterales	Yersiniaceae	Rahnella1
ASV_550	24.9366	-22.8635	3.00428	-7.61032	2.73422e-14	6.25926e-13	Bacteria	Proteobacteria	Gammaproteobacteria	Enterobacterales	Morganellaceae	Morganella
ASV_551	15.0746	7.47013	2.92321	2.55546	0.0106048	0.032008	Bacteria	Proteobacteria	Alphaproteobacteria	Sphingomonadales	Sphingomonadaceae	Sphingomonas
ASV_555	20.7805	-7.70747	2.34763	-3.28308	0.0010268	0.00342574	Bacteria	Bacteroidota	Bacteroidia	Flavobacteriales	Flavobacteriaceae	Myroides
ASV_556	12.2855	-22.1319	3.0054	-7.36403	1.78434e-13	2.1412e-12	Bacteria	Proteobacteria	Gammaproteobacteria	Enterobacterales	Yersiniaceae	Rahnella1
ASV_557	20.4886	-7.68709	2.13473	-3.60096	0.000317047	0.00112593	Bacteria	Bacteroidota	Bacteroidia	Flavobacteriales	Flavobacteriaceae	Myroides
ASV_558	12.24	-22.1269	3.00541	-7.36236	1.80685e-13	2.15087e-12	Bacteria	Proteobacteria	Gammaproteobacteria	Enterobacterales	Yersiniaceae	Rahnella1
ASV_559	21.3949	-7.74941	2.11572	-3.66278	0.000249491	0.000896721	Bacteria	Bacteroidota	Bacteroidia	Flavobacteriales	Flavobacteriaceae	Myroides
ASV_560	12.3974	7.18785	3.00593	2.39122	0.0167924	0.0480106	Bacteria	Proteobacteria	Alphaproteobacteria	Caulobacterales	Caulobacteraceae	Caulobacter
ASV_561	14.5387	21.7368	3.00553	7.23228	4.74959e-13	3.43077e-12	Bacteria	Proteobacteria	Gammaproteobacteria	Enterobacterales	Morganellaceae	Providencia
ASV_563	12.149	-22.1171	3.00543	-7.35906	1.85211e-13	2.15308e-12	Bacteria	Proteobacteria	Gammaproteobacteria	Enterobacterales	Yersiniaceae	Rahnella1
ASV_564	21.4915	-7.756	2.97874	-2.60378	0.00922012	0.0282877	Bacteria	Proteobacteria	Gammaproteobacteria	Enterobacterales	Enterobacteriaceae	Raoultella
ASV_565	24.3885	-22.7506	3.0043	-7.57269	3.65579e-14	7.62031e-13	Bacteria	Proteobacteria	Gammaproteobacteria	Enterobacterales	Morganellaceae	Morganella
ASV_570	24.2972	-23.0568	3.0043	-7.6746	1.65935e-14	4.35357e-13	Bacteria	Proteobacteria	Gammaproteobacteria	Enterobacterales	Morganellaceae	Morganella
ASV_572	12.058	-22.1076	3.00544	-7.35585	1.89716e-13	2.17152e-12	Bacteria	Proteobacteria	Gammaproteobacteria	Enterobacterales	Yersiniaceae	Rahnella1
ASV_574	24.2059	-22.8733	3.00431	-7.61351	2.6675e-14	6.25926e-13	Bacteria	Proteobacteria	Gammaproteobacteria	Enterobacterales	Morganellaceae	Morganella
ASV_577	12.0125	-22.103	3.00545	-7.3543	1.91937e-13	2.18017e-12	Bacteria	Actinobacteriota	Actinobacteria	Pseudonocardiales	Pseudonocardiaceae	Actinokineospora
ASV_578	39.2392	23.1166	3.00405	7.69515	1.41326e-14	3.96779e-13	Bacteria	Proteobacteria	Gammaproteobacteria	Burkholderiales	Comamonadaceae	Schlegelella
ASV_583	20.4835	-7.68658	2.1327	-3.60415	0.000313175	0.00111484	Bacteria	Bacteroidota	Bacteroidia	Flavobacteriales	Flavobacteriaceae	Myroides
ASV_584	23.6578	-23.0231	3.00433	-7.66328	1.81239e-14	4.64972e-13	Bacteria	Proteobacteria	Gammaproteobacteria	Enterobacterales	Morganellaceae	Morganella
ASV_587	23.5665	-22.9821	3.00434	-7.64964	2.01544e-14	4.99828e-13	Bacteria	Proteobacteria	Gammaproteobacteria	Enterobacterales	Morganellaceae	Morganella
ASV_588	12.0555	7.147	2.93963	2.43126	0.0150466	0.0439007	Bacteria	Proteobacteria	Gammaproteobacteria	Pseudomonadales	Moraxellaceae	Acinetobacter
ASV_593	11.6485	-22.0598	3.00552	-7.33975	2.1399e-13	2.27642e-12	Bacteria	Proteobacteria	Gammaproteobacteria	Enterobacterales	Yersiniaceae	Rahnella1
ASV_594	10.5582	6.95621	2.91291	2.38806	0.0169375	0.0482817	Bacteria	Proteobacteria	Gammaproteobacteria	Burkholderiales	Burkholderiaceae	Ralstonia
ASV_596	11.603	-22.0572	3.00553	-7.33886	2.15428e-13	2.27642e-12	Bacteria	Proteobacteria	Gammaproteobacteria	Enterobacterales	Yersiniaceae	Rahnella1
ASV_600	11.5575	-22.0511	3.00554	-7.3368	2.18769e-13	2.27642e-12	Bacteria	Proteobacteria	Gammaproteobacteria	Enterobacterales	Yersiniaceae	Rahnella1
ASV_601	23.2011	-22.9944	3.00436	-7.65369	1.9529e-14	4.92529e-13	Bacteria	Proteobacteria	Gammaproteobacteria	Enterobacterales	Morganellaceae	Morganella
ASV_604	28.6422	8.39284	2.72827	3.07625	0.00209624	0.00675152	Bacteria	Proteobacteria	Gammaproteobacteria	Enterobacterales	Aeromonadaceae	Aeromonas
ASV_606	11.421	-22.0346	3.00557	-7.33124	2.2803e-13	2.30822e-12	Bacteria	Proteobacteria	Gammaproteobacteria	Enterobacterales	Yersiniaceae	Rahnella1
ASV_608	13.4838	21.6309	3.00571	7.1966	6.17344e-13	3.84355e-12	Bacteria	Proteobacteria	Alphaproteobacteria	Sphingomonadales	Sphingomonadaceae	Sphingomonas
ASV_612	5.91525	-21.1298	3.00779	-7.02501	2.14052e-12	1.04088e-11	Bacteria	Actinobacteriota	Actinobacteria	Micrococcales	Intrasporangiaceae	Ornithinimicrobium
ASV_614	11.2845	-22.021	3.0056	-7.32665	2.35975e-13	2.34169e-12	Bacteria	Proteobacteria	Gammaproteobacteria	Enterobacterales	Yersiniaceae	Rahnella1
ASV_616	22.5617	-22.9533	3.00439	-7.6399	2.17383e-14	5.30271e-13	Bacteria	Proteobacteria	Gammaproteobacteria	Enterobacterales	Morganellaceae	Morganella
ASV_619	11.148	-22.0043	3.00563	-7.32102	2.4609e-13	2.39335e-12	Bacteria	Proteobacteria	Gammaproteobacteria	Enterobacterales	Yersiniaceae	Rahnella1
ASV_624	22.1963	-22.9332	3.00441	-7.63318	2.29035e-14	5.49684e-13	Bacteria	Proteobacteria	Gammaproteobacteria	Enterobacterales	Morganellaceae	Morganella
ASV_626	11.2616	-22.019	3.00561	-7.32596	2.37186e-13	2.34169e-12	Bacteria	Proteobacteria	Gammaproteobacteria	Enterobacterales	Yersiniaceae	Rahnella1
ASV_627	19.5289	-7.61764	2.16955	-3.51115	0.000446167	0.00155844	Bacteria	Bacteroidota	Bacteroidia	Flavobacteriales	Flavobacteriaceae	Myroides
ASV_634	46.6777	23.3591	3.00391	7.77623	7.47161e-15	2.71165e-13	Bacteria	Actinobacteriota	Actinobacteria	Micrococcales	Intrasporangiaceae	Ornithinicoccus
ASV_636	9.64916	6.82641	2.63582	2.58986	0.00960162	0.0293372	Bacteria	Bacteroidota	Bacteroidia	Flavobacteriales	Weeksellaceae	Empedobacter
ASV_638	10.8295	-21.9663	3.0057	-7.3082	2.7074e-13	2.51788e-12	Bacteria	Proteobacteria	Gammaproteobacteria	Enterobacterales	Yersiniaceae	Rahnella1
ASV_640	10.784	-21.9604	3.00571	-7.30623	2.74738e-13	2.52352e-12	Bacteria	Proteobacteria	Gammaproteobacteria	Enterobacterales	Yersiniaceae	Rahnella1
ASV_645	10.6475	-21.9426	3.00574	-7.30022	2.873e-13	2.60672e-12	Bacteria	Proteobacteria	Gammaproteobacteria	Enterobacterales	Yersiniaceae	Rahnella1
ASV_647	14.6533	7.42682	2.66221	2.78972	0.00527536	0.0166661	Bacteria	Proteobacteria	Gammaproteobacteria	Burkholderiales	Burkholderiaceae	Ralstonia
ASV_649	29.9261	22.7368	3.00432	7.56805	3.78869e-14	7.7227e-13	Bacteria	Firmicutes	Bacilli	Paenibacillales	Paenibacillaceae	Paenibacillus
ASV_652	21.1915	-22.869	3.00447	-7.61167	2.70577e-14	6.25926e-13	Bacteria	Proteobacteria	Gammaproteobacteria	Enterobacterales	Morganellaceae	Morganella
ASV_654	11.0286	7.01935	2.91257	2.41002	0.0159518	0.0462694	Bacteria	Proteobacteria	Gammaproteobacteria	Burkholderiales	Burkholderiaceae	Ralstonia
ASV_656	16.7901	-22.5573	3.00481	-7.50706	6.04706e-14	1.11598e-12	Bacteria	Actinobacteriota	Actinobacteria	Micrococcales	Micrococcaceae	Rothia
ASV_658	10.4199	-21.9129	3.0058	-7.29021	3.0947e-13	2.71215e-12	Bacteria	Proteobacteria	Gammaproteobacteria	Enterobacterales	Yersiniaceae	Rahnella1
ASV_659	10.4199	-21.9129	3.0058	-7.29021	3.0947e-13	2.71215e-12	Bacteria	Proteobacteria	Gammaproteobacteria	Enterobacterales	Yersiniaceae	Rahnella1
ASV_661	19.9671	-22.7898	3.00455	-7.58511	3.32204e-14	7.37791e-13	Bacteria	Actinobacteriota	Acidimicrobiia	Microtrichales	Iamiaceae	Iamia
ASV_663	38.3596	23.088	3.00407	7.68558	1.52309e-14	4.19696e-13	Bacteria	Proteobacteria	Gammaproteobacteria	Legionellales	Legionellaceae	Legionella
ASV_665	17.4671	-7.45681	2.14471	-3.47684	0.000507369	0.00176394	Bacteria	Bacteroidota	Bacteroidia	Flavobacteriales	Flavobacteriaceae	Myroides
ASV_667	11.6505	6.1978	2.23914	2.76793	0.00564134	0.017747	Bacteria	Firmicutes	Bacilli	Bacillales	Bacillaceae	Anoxybacillus
ASV_669	13.4597	7.30425	2.63796	2.7689	0.00562458	0.0177317	Bacteria	Proteobacteria	Gammaproteobacteria	Burkholderiales	Burkholderiaceae	Ralstonia
ASV_671	10.2379	-21.889	3.00585	-7.28213	3.28586e-13	2.77952e-12	Bacteria	Proteobacteria	Gammaproteobacteria	Enterobacterales	Yersiniaceae	Rahnella1
ASV_680	17.5883	-7.46675	2.36897	-3.1519	0.00162213	0.0053049	Bacteria	Bacteroidota	Bacteroidia	Flavobacteriales	Flavobacteriaceae	Myroides
ASV_688	12.4207	-22.1492	3.00538	-7.36986	1.70805e-13	2.11171e-12	Bacteria	Firmicutes	Bacilli	Exiguobacterales	Exiguobacteraceae	Exiguobacterium
ASV_693	21.6596	22.0859	3.00475	7.35032	1.97734e-13	2.21225e-12	Bacteria	Proteobacteria	Gammaproteobacteria	Burkholderiales	Comamonadaceae	Schlegelella
ASV_695	9.27971	19.7652	3.00685	6.57338	4.91858e-11	1.78508e-10	Bacteria	Proteobacteria	Gammaproteobacteria	Pseudomonadales	Pseudomonadaceae	Pseudomonas
ASV_698	19.9127	-22.7691	3.00455	-7.5782	3.5038e-14	7.54236e-13	Bacteria	Proteobacteria	Gammaproteobacteria	Enterobacterales	Morganellaceae	Morganella
ASV_707	9.82842	-21.8346	3.00596	-7.26378	3.76429e-13	3.02014e-12	Bacteria	Proteobacteria	Gammaproteobacteria	Enterobacterales	Yersiniaceae	Rahnella1
ASV_708	18.6062	-21.8312	3.00465	-7.2658	3.7084e-13	2.99896e-12	Bacteria	Methylomirabilota	Methylomirabilia	Methylomirabilales	Methylomirabilaceae	Sh765B-TzT-35
ASV_709	19.7301	-22.7709	3.00457	-7.57877	3.48852e-14	7.54236e-13	Bacteria	Proteobacteria	Gammaproteobacteria	Enterobacterales	Morganellaceae	Morganella
ASV_712	10.1164	-21.8529	3.00588	-7.27004	3.59379e-13	2.94277e-12	Bacteria	Proteobacteria	Gammaproteobacteria	Enterobacterales	Yersiniaceae	Rahnella1
ASV_714	18.4436	-7.53501	2.40636	-3.13129	0.00174039	0.00566674	Bacteria	Proteobacteria	Gammaproteobacteria	Enterobacterales	Morganellaceae	Morganella
ASV_716	9.73741	-21.4942	3.00598	-7.15048	8.64735e-13	4.78336e-12	Bacteria	Proteobacteria	Gammaproteobacteria	Enterobacterales	Yersiniaceae	Rahnella1
ASV_717	6.4404	20.5923	3.00847	6.8448	7.65829e-12	2.93056e-11	Bacteria	Proteobacteria	Gammaproteobacteria	Pseudomonadales	Pseudomonadaceae	Pseudomonas
ASV_718	9.69191	-21.8013	3.006	-7.25259	4.08891e-13	3.2192e-12	Bacteria	Proteobacteria	Gammaproteobacteria	Enterobacterales	Yersiniaceae	Rahnella1
ASV_720	10.0477	-21.4057	3.0059	-7.12122	1.06974e-12	5.66468e-12	Bacteria	Actinobacteriota	Actinobacteria	Micrococcales	Micrococcaceae	Kocuria
ASV_727	15.6949	-7.30263	2.15623	-3.38676	0.000707236	0.00240816	Bacteria	Bacteroidota	Bacteroidia	Flavobacteriales	Flavobacteriaceae	Myroides
ASV_729	9.5099	-21.7843	3.00605	-7.24682	4.26662e-13	3.26513e-12	Bacteria	Proteobacteria	Gammaproteobacteria	Enterobacterales	Yersiniaceae	Rahnella1
ASV_731	9.4189	-21.7745	3.00608	-7.2435	4.37243e-13	3.31948e-12	Bacteria	Actinobacteriota	Actinobacteria	Pseudonocardiales	Pseudonocardiaceae	Actinokineospora
ASV_735	9.3279	-21.7295	3.00611	-7.22844	4.88583e-13	3.49524e-12	Bacteria	Proteobacteria	Gammaproteobacteria	Enterobacterales	Yersiniaceae	Rahnella1
ASV_738	9.28239	-21.7578	3.00612	-7.23784	4.55893e-13	3.39962e-12	Bacteria	Proteobacteria	Gammaproteobacteria	Enterobacterales	Yersiniaceae	Rahnella1
ASV_739	16.0955	-7.3388	2.35837	-3.11181	0.00185944	0.00602799	Bacteria	Bacteroidota	Bacteroidia	Flavobacteriales	Flavobacteriaceae	Myroides
ASV_747	14.6179	7.42316	2.64176	2.80992	0.00495531	0.0156883	Bacteria	Proteobacteria	Alphaproteobacteria	Caulobacterales	Caulobacteraceae	Caulobacter
ASV_753	8.44869	20.9832	3.00721	6.97763	3.0021e-12	1.3745e-11	Bacteria	Proteobacteria	Gammaproteobacteria	Pseudomonadales	Pseudomonadaceae	Pseudomonas
ASV_754	11.2657	5.43553	2.26429	2.40055	0.0163705	0.0472172	Bacteria	Firmicutes	Bacilli	Bacillales	Bacillaceae	Anoxybacillus
ASV_758	6.50965	20.6129	3.00841	6.85177	7.29441e-12	2.81924e-11	Bacteria	Proteobacteria	Gammaproteobacteria	Pseudomonadales	Pseudomonadaceae	Pseudomonas
ASV_759	18.1772	-22.6612	3.00468	-7.54196	4.62964e-14	9.18521e-13	Bacteria	Proteobacteria	Gammaproteobacteria	Enterobacterales	Morganellaceae	Morganella
ASV_762	19.171	7.81426	2.95978	2.64015	0.00828686	0.0255297	Bacteria	Proteobacteria	Alphaproteobacteria	Sphingomonadales	Sphingomonadaceae	Sphingomonas
ASV_765	8.96388	-21.7051	3.00623	-7.22003	5.19743e-13	3.5509e-12	Bacteria	Proteobacteria	Gammaproteobacteria	Enterobacterales	Yersiniaceae	Rahnella1
ASV_766	16.4708	-7.37169	2.09772	-3.51414	0.000441186	0.00154467	Bacteria	Bacteroidota	Bacteroidia	Flavobacteriales	Flavobacteriaceae	Myroides
ASV_769	13.005	7.25776	2.91215	2.49223	0.0126942	0.0374781	Bacteria	Proteobacteria	Gammaproteobacteria	Pseudomonadales	Pseudomonadaceae	Pseudomonas
ASV_772	10.3932	6.93369	2.69157	2.57607	0.0099929	0.0303457	Bacteria	Bacteroidota	Bacteroidia	Flavobacteriales	Weeksellaceae	Empedobacter
ASV_775	20.6482	22.1822	3.00483	7.38219	1.55712e-13	2.03245e-12	Bacteria	Actinobacteriota	Actinobacteria	Corynebacteriales	Corynebacteriaceae	Corynebacterium
ASV_778	8.82737	-21.6852	3.00627	-7.21332	5.4602e-13	3.64546e-12	Bacteria	Proteobacteria	Gammaproteobacteria	Enterobacterales	Yersiniaceae	Rahnella1
ASV_781	17.7205	-22.6282	3.00472	-7.53087	5.04039e-14	9.76813e-13	Bacteria	Actinobacteriota	Actinobacteria	Corynebacteriales	Corynebacteriaceae	Corynebacterium
ASV_782	8.78187	-21.6788	3.00629	-7.21115	5.54796e-13	3.64546e-12	Bacteria	Proteobacteria	Gammaproteobacteria	Enterobacterales	Yersiniaceae	Rahnella1
ASV_783	8.78187	-21.6788	3.00629	-7.21115	5.54796e-13	3.64546e-12	Bacteria	Proteobacteria	Gammaproteobacteria	Enterobacterales	Yersiniaceae	Rahnella1
ASV_786	16.8281	-22.5594	3.0048	-7.50778	6.01389e-14	1.11598e-12	Bacteria	Proteobacteria	Gammaproteobacteria	Pseudomonadales	Pseudomonadaceae	Pseudomonas
ASV_792	8.03318	20.9123	3.00742	6.95356	3.56172e-12	1.57265e-11	Bacteria	Proteobacteria	Gammaproteobacteria	Pseudomonadales	Pseudomonadaceae	Pseudomonas
ASV_793	14.6758	-7.2056	2.06616	-3.48743	0.00048769	0.00169949	Bacteria	Bacteroidota	Bacteroidia	Flavobacteriales	Flavobacteriaceae	Myroides
ASV_797	14.4742	7.40971	2.94622	2.51499	0.0119036	0.035284	Bacteria	Proteobacteria	Alphaproteobacteria	Sphingomonadales	Sphingomonadaceae	Sphingomonas
ASV_798	8.64537	-21.6607	3.00634	-7.20501	5.80412e-13	3.69082e-12	Bacteria	Proteobacteria	Gammaproteobacteria	Enterobacterales	Yersiniaceae	Rahnella1
ASV_807	7.09753	-21.391	3.00703	-7.11364	1.1302e-12	5.92163e-12	Bacteria	Firmicutes	Bacilli	Lactobacillales	Carnobacteriaceae	Granulicatella
ASV_824	12.1368	7.15712	2.63474	2.71644	0.00659878	0.0204989	Bacteria	Bacteroidota	Bacteroidia	Flavobacteriales	Weeksellaceae	Empedobacter
ASV_826	8.37236	-21.6167	3.00644	-7.19013	6.47298e-13	3.91536e-12	Bacteria	Proteobacteria	Gammaproteobacteria	Enterobacterales	Yersiniaceae	Rahnella1
ASV_827	8.37236	-21.6167	3.00644	-7.19013	6.47298e-13	3.91536e-12	Bacteria	Proteobacteria	Gammaproteobacteria	Enterobacterales	Yersiniaceae	Rahnella1
ASV_828	12.7423	21.5552	3.00586	7.17107	7.44162e-13	4.29191e-12	Bacteria	Actinobacteriota	Actinobacteria	Corynebacteriales	Corynebacteriaceae	Corynebacterium
ASV_831	10.8231	6.99203	2.646	2.64249	0.00822982	0.0254066	Bacteria	Bacteroidota	Bacteroidia	Flavobacteriales	Weeksellaceae	Empedobacter
ASV_839	15.869	-22.4724	3.0049	-7.47859	7.5127e-14	1.31516e-12	Bacteria	Actinobacteriota	Actinobacteria	Frankiales	Geodermatophilaceae	Geodermatophilus
ASV_846	14.4076	-7.17877	2.07266	-3.46356	0.000533072	0.00184468	Bacteria	Bacteroidota	Bacteroidia	Flavobacteriales	Flavobacteriaceae	Myroides
ASV_847	14.5775	-7.19568	2.07363	-3.47009	0.000520284	0.00180462	Bacteria	Bacteroidota	Bacteroidia	Flavobacteriales	Flavobacteriaceae	Myroides
ASV_848	19.1658	22.1199	3.00496	7.36111	1.82381e-13	2.15308e-12	Bacteria	Actinobacteriota	Actinobacteria	Propionibacteriales	Nocardioidaceae	Nocardioides
ASV_853	12.7166	7.22219	2.64102	2.73463	0.0062451	0.0195636	Bacteria	Proteobacteria	Gammaproteobacteria	Burkholderiales	Burkholderiaceae	Ralstonia
ASV_854	8.19035	-21.5864	3.00651	-7.17989	6.97686e-13	4.12178e-12	Bacteria	Proteobacteria	Gammaproteobacteria	Enterobacterales	Yersiniaceae	Rahnella1
ASV_855	17.8025	22.02	3.0051	7.32754	2.34408e-13	2.34169e-12	Bacteria	Actinobacteriota	Actinobacteria	Corynebacteriales	Corynebacteriaceae	Corynebacterium
ASV_862	12.9014	7.24336	2.65515	2.72804	0.00637117	0.0198333	Bacteria	Proteobacteria	Gammaproteobacteria	Burkholderiales	Burkholderiaceae	Ralstonia
ASV_864	8.14485	-21.5789	3.00653	-7.17733	7.1085e-13	4.14802e-12	Bacteria	Proteobacteria	Gammaproteobacteria	Enterobacterales	Yersiniaceae	Rahnella1
ASV_870	8.05384	-21.5639	3.00657	-7.17224	7.37778e-13	4.27165e-12	Bacteria	Proteobacteria	Gammaproteobacteria	Enterobacterales	Yersiniaceae	Rahnella1
ASV_877	13.8659	-7.12368	2.10142	-3.38994	0.000699092	0.00238589	Bacteria	Bacteroidota	Bacteroidia	Flavobacteriales	Flavobacteriaceae	Myroides
ASV_884	15.2587	-22.4111	3.00497	-7.458	8.78481e-14	1.43646e-12	Bacteria	Proteobacteria	Gammaproteobacteria	Burkholderiales	Comamonadaceae	Alicycliphilus
ASV_888	15.1715	-22.4203	3.00498	-7.46103	8.58514e-14	1.41941e-12	Bacteria	Actinobacteriota	Actinobacteria	Micrococcales	Micrococcaceae	Micrococcus
ASV_894	14.1704	-7.1547	2.10319	-3.40183	0.000669368	0.00229498	Bacteria	Bacteroidota	Bacteroidia	Flavobacteriales	Flavobacteriaceae	Myroides
ASV_895	15.0843	-22.1527	3.00499	-7.37196	1.68141e-13	2.11171e-12	Bacteria	Actinobacteriota	Actinobacteria	Micrococcales	Intrasporangiaceae	Knoellia
ASV_898	7.82633	-21.526	3.00667	-7.15943	8.10148e-13	4.54906e-12	Bacteria	Actinobacteriota	Actinobacteria	Actinomycetales	Actinomycetaceae	Actinomyces
ASV_899	7.82633	-21.526	3.00667	-7.15943	8.10148e-13	4.54906e-12	Bacteria	Proteobacteria	Gammaproteobacteria	Enterobacterales	Yersiniaceae	Rahnella1
ASV_900	13.121	-21.4612	3.00526	-7.1412	9.25226e-13	5.0173e-12	Bacteria	Proteobacteria	Gammaproteobacteria	Pseudomonadales	Pseudomonadaceae	Pseudomonas
ASV_902	13.1589	-22.2282	3.00526	-7.39643	1.39897e-13	1.94149e-12	Bacteria	Proteobacteria	Gammaproteobacteria	Enterobacterales	Erwiniaceae	Pantoea
ASV_937	13.098	-7.04127	2.08377	-3.3791	0.000727247	0.00247065	Bacteria	Bacteroidota	Bacteroidia	Flavobacteriales	Flavobacteriaceae	Myroides
ASV_941	11.7747	7.1135	2.64903	2.68532	0.007246	0.0224626	Bacteria	Bacteroidota	Bacteroidia	Flavobacteriales	Weeksellaceae	Empedobacter
ASV_942	7.37131	-20.9667	3.00688	-6.97292	3.10439e-12	1.41697e-11	Bacteria	Proteobacteria	Gammaproteobacteria	Enterobacterales	Yersiniaceae	Rahnella1
ASV_943	14.1252	-22.3185	3.00512	-7.42684	1.11223e-13	1.68878e-12	Bacteria	Proteobacteria	Gammaproteobacteria	Pseudomonadales	Pseudomonadaceae	Pseudomonas
ASV_946	10.0881	20.4999	3.00656	6.81838	9.20732e-12	3.48613e-11	Bacteria	Actinobacteriota	Actinobacteria	Micrococcales	Micrococcaceae	Kocuria
ASV_952	13.8685	-22.0696	3.00515	-7.34393	2.07407e-13	2.27642e-12	Bacteria	Actinobacteriota	Actinobacteria	Micrococcales	Dermatophilaceae	Piscicoccus
ASV_953	13.7268	-7.10876	2.37547	-2.99258	0.00276635	0.00885231	Bacteria	Proteobacteria	Gammaproteobacteria	Enterobacterales	Morganellaceae	Morganella
ASV_955	31.444	22.6169	3.00426	7.52827	5.14154e-14	9.80848e-13	Bacteria	Proteobacteria	Alphaproteobacteria	Acetobacterales	Acetobacteraceae	Gluconobacter
ASV_958	12.3435	-22.1334	3.0054	-7.36457	1.77722e-13	2.1412e-12	Bacteria	Proteobacteria	Gammaproteobacteria	Burkholderiales	Neisseriaceae	Neisseria
ASV_960	12.7351	7.22602	2.64068	2.73642	0.00621109	0.0194981	Bacteria	Bacteroidota	Bacteroidia	Flavobacteriales	Weeksellaceae	Empedobacter
ASV_969	14.4322	-22.3491	3.00508	-7.43713	1.02899e-13	1.58081e-12	Bacteria	Proteobacteria	Gammaproteobacteria	Enterobacterales	Morganellaceae	Proteus
ASV_970	12.6966	7.22154	2.64249	2.73286	0.00627879	0.0196278	Bacteria	Bacteroidota	Bacteroidia	Flavobacteriales	Weeksellaceae	Empedobacter
ASV_973	10.8725	21.3341	3.00631	7.09641	1.28037e-12	6.63829e-12	Bacteria	Actinobacteriota	Actinobacteria	Corynebacteriales	Corynebacteriaceae	Corynebacterium
ASV_978	10.8032	21.3224	3.00633	7.0925	1.3171e-12	6.805e-12	Bacteria	Actinobacteriota	Actinobacteria	Corynebacteriales	Corynebacteriaceae	Corynebacterium
ASV_979	30.4674	22.1099	3.0043	7.35942	1.84712e-13	2.15308e-12	Bacteria	Proteobacteria	Gammaproteobacteria	Pseudomonadales	Pseudomonadaceae	Pseudomonas
ASV_987	13.4276	-22.2504	3.00522	-7.40393	1.32216e-13	1.90111e-12	Bacteria	Actinobacteriota	Actinobacteria	Micrococcales	Brevibacteriaceae	Brevibacterium
ASV_988	10.5688	21.2951	3.0064	7.08324	1.40822e-12	7.17613e-12	Bacteria	Actinobacteriota	Actinobacteria	Micrococcales	Micrococcaceae	Micrococcus
ASV_989	10.6647	21.3083	3.00638	7.08772	1.36343e-12	6.97175e-12	Bacteria	Actinobacteriota	Actinobacteria	Corynebacteriales	Corynebacteriaceae	Corynebacterium
ASV_990	16.3068	21.8966	3.00527	7.28607	3.19116e-13	2.76073e-12	Bacteria	Actinobacteriota	Actinobacteria	Corynebacteriales	Corynebacteriaceae	Corynebacterium
ASV_992	30.0768	22.7474	3.00431	7.57158	3.68725e-14	7.62031e-13	Bacteria	Firmicutes	Clostridia	Christensenellales	Christensenellaceae	Christensenellaceae R-7 group
ASV_993	7.79185	-21.5194	3.00669	-7.15718	8.23518e-13	4.60675e-12	Bacteria	Proteobacteria	Gammaproteobacteria	Enterobacterales	Morganellaceae	Providencia
ASV_1003	15.0332	21.7807	3.00545	7.24705	4.25934e-13	3.26513e-12	Bacteria	Actinobacteriota	Actinobacteria	Corynebacteriales	Corynebacteriaceae	Corynebacterium
ASV_1004	8.35183	20.9651	3.00726	6.9715	3.13583e-12	1.42694e-11	Bacteria	Actinobacteriota	Actinobacteria	Micrococcales	Dermabacteraceae	Brachybacterium
ASV_1010	12.7253	-6.99951	2.38188	-2.93864	0.00329651	0.0105037	Bacteria	Proteobacteria	Gammaproteobacteria	Enterobacterales	Morganellaceae	Morganella
ASV_1011	13.1661	-22.2253	3.00526	-7.39546	1.40915e-13	1.94149e-12	Bacteria	Proteobacteria	Gammaproteobacteria	Pseudomonadales	Pseudomonadaceae	Pseudomonas
ASV_1012	11.6492	-22.0568	3.00553	-7.33875	2.15602e-13	2.27642e-12	Bacteria	Proteobacteria	Gammaproteobacteria	Burkholderiales	Neisseriaceae	Neisseria
ASV_1023	11.5721	-22.0464	3.00554	-7.33524	2.2132e-13	2.28561e-12	Bacteria	Proteobacteria	Gammaproteobacteria	Burkholderiales	Neisseriaceae	Neisseria
ASV_1028	12.4809	-6.97131	2.11198	-3.30084	0.000963946	0.00324514	Bacteria	Bacteroidota	Bacteroidia	Flavobacteriales	Flavobacteriaceae	Myroides
ASV_1029	12.8348	-22.1928	3.00531	-7.38454	1.52987e-13	2.01455e-12	Bacteria	Acidobacteriota	Blastocatellia	Pyrinomonadales	Pyrinomonadaceae	RB41
ASV_1033	7.41774	20.8052	3.00777	6.91717	4.60764e-12	1.95332e-11	Bacteria	Firmicutes	Bacilli	Brevibacillales	Brevibacillaceae	Brevibacillus
ASV_1034	14.7365	20.8351	3.0055	6.93234	4.13934e-12	1.79573e-11	Bacteria	Actinobacteriota	Actinobacteria	Frankiales	Geodermatophilaceae	Blastococcus
ASV_1043	14.6376	21.7472	3.00551	7.23578	4.62863e-13	3.39962e-12	Bacteria	Actinobacteriota	Actinobacteria	Propionibacteriales	Nocardioidaceae	Nocardioides
ASV_1044	10.2492	20.2164	3.00651	6.72422	1.76533e-11	6.43825e-11	Bacteria	Proteobacteria	Gammaproteobacteria	Pseudomonadales	Pseudomonadaceae	Pseudomonas
ASV_1051	12.6625	-22.1758	3.00534	-7.37879	1.5974e-13	2.04908e-12	Bacteria	Actinobacteriota	Thermoleophilia	Gaiellales	Gaiellaceae	Gaiella
ASV_1053	10.18	21.2438	3.00653	7.06589	1.59595e-12	8.05009e-12	Bacteria	Proteobacteria	Gammaproteobacteria	Pseudomonadales	Pseudomonadaceae	Pseudomonas
ASV_1057	12.5764	-22.1579	3.00535	-7.37282	1.67055e-13	2.11171e-12	Bacteria	Acidobacteriota	Blastocatellia	Pyrinomonadales	Pyrinomonadaceae	RB41
ASV_1066	12.0899	-6.92539	2.10211	-3.29449	0.000985998	0.00330443	Bacteria	Bacteroidota	Bacteroidia	Flavobacteriales	Flavobacteriaceae	Myroides
ASV_1075	11.1092	-21.9982	3.00564	-7.31899	2.49852e-13	2.41415e-12	Bacteria	Proteobacteria	Gammaproteobacteria	Burkholderiales	Neisseriaceae	Neisseria
ASV_1077	14.242	21.7077	3.00558	7.22249	5.10448e-13	3.5509e-12	Bacteria	Actinobacteriota	Actinobacteria	Micrococcales	Micrococcaceae	Citricoccus
ASV_1082	13.062	-22.2164	3.00527	-7.39246	1.44141e-13	1.96772e-12	Bacteria	Actinobacteriota	Actinobacteria	Corynebacteriales	Dietziaceae	Dietzia
ASV_1083	9.81393	21.1739	3.00665	7.04236	1.89008e-12	9.34363e-12	Bacteria	Patescibacteria	Saccharimonadia	Saccharimonadales	Saccharimonadaceae	TM7a
ASV_1093	14.9302	21.7015	3.00547	7.22067	5.17337e-13	3.5509e-12	Bacteria	Proteobacteria	Gammaproteobacteria	Pseudomonadales	Moraxellaceae	Cavicella
ASV_1094	27.5379	22.6248	3.00442	7.5305	5.05474e-14	9.76813e-13	Bacteria	Proteobacteria	Gammaproteobacteria	Burkholderiales	Oxalobacteraceae	Massilia
ASV_1108	6.32477	-21.2389	3.00749	-7.06198	1.64144e-12	8.25157e-12	Bacteria	Acidobacteriota	Blastocatellia	Pyrinomonadales	Pyrinomonadaceae	RB41
ASV_1110	11.9734	-22.0938	3.00546	-7.35121	1.96416e-13	2.21225e-12	Bacteria	Actinobacteriota	Actinobacteria	Corynebacteriales	Corynebacteriaceae	Corynebacterium
ASV_1112	9.62597	21.1655	3.00672	7.03939	1.93084e-12	9.51354e-12	Bacteria	Actinobacteriota	Actinobacteria	Corynebacteriales	Corynebacteriaceae	Corynebacterium
ASV_1114	7.63753	20.8374	3.00764	6.92815	4.26379e-12	1.82959e-11	Bacteria	Firmicutes	Bacilli	Paenibacillales	Paenibacillaceae	Paenibacillus
ASV_1122	11.6044	-6.86618	2.11463	-3.24699	0.00116634	0.00384176	Bacteria	Bacteroidota	Bacteroidia	Flavobacteriales	Flavobacteriaceae	Myroides
ASV_1123	9.47078	21.1391	3.00678	7.03048	2.05825e-12	1.00416e-11	Bacteria	Actinobacteriota	Actinobacteria	Corynebacteriales	Nocardiaceae	Smaragdicoccus
ASV_1125	9.55672	21.1559	3.00675	7.03616	1.97608e-12	9.6724e-12	Bacteria	Proteobacteria	Gammaproteobacteria	Pseudomonadales	Pseudomonadaceae	Pseudomonas
ASV_1126	14.6126	21.7444	3.00552	7.23485	4.66051e-13	3.39962e-12	Bacteria	Proteobacteria	Alphaproteobacteria	Rhizobiales	Xanthobacteraceae	Bradyrhizobium
ASV_1127	26.952	21.5588	3.00445	7.17562	7.19782e-13	4.18373e-12	Bacteria	Actinobacteriota	Actinobacteria	Micrococcales	Micrococcaceae	Kocuria
ASV_1137	10.492	-21.8891	3.00579	-7.28231	3.28158e-13	2.77952e-12	Bacteria	Firmicutes	Bacilli	Lactobacillales	Streptococcaceae	Streptococcus
ASV_1139	6.1453	6.17815	2.59225	2.38331	0.0171577	0.0488158	Bacteria	Proteobacteria	Gammaproteobacteria	Burkholderiales	Burkholderiaceae	Ralstonia
ASV_1150	9.27971	19.7652	3.00685	6.57338	4.91858e-11	1.78508e-10	Bacteria	Proteobacteria	Gammaproteobacteria	Pseudomonadales	Pseudomonadaceae	Azotobacter
ASV_1152	26.1707	22.553	3.00448	7.50646	6.07488e-14	1.11598e-12	Bacteria	Actinobacteriota	Actinobacteria	Micrococcales	Intrasporangiaceae	Ornithinimicrobium
ASV_1155	11.5966	-22.0567	3.00554	-7.33867	2.15725e-13	2.27642e-12	Bacteria	Proteobacteria	Alphaproteobacteria	Azospirillales	Azospirillaceae	Niveispirillum
ASV_1157	11.5966	-22.0567	3.00554	-7.33867	2.15725e-13	2.27642e-12	Bacteria	Proteobacteria	Gammaproteobacteria	Xanthomonadales	Xanthomonadaceae	Thermomonas
ASV_1159	25.9754	22.5421	3.00449	7.50279	6.24728e-14	1.13365e-12	Bacteria	Proteobacteria	Gammaproteobacteria	Legionellales	Legionellaceae	Legionella
ASV_1160	7.30785	20.7799	3.00784	6.90859	4.89488e-12	2.03452e-11	Bacteria	Actinobacteriota	Actinobacteria	Micrococcales	Intrasporangiaceae	Janibacter
ASV_1161	6.4404	20.5923	3.00847	6.8448	7.65829e-12	2.93056e-11	Bacteria	Proteobacteria	Gammaproteobacteria	Enterobacterales	Morganellaceae	Providencia
ASV_1168	10.2187	-6.68339	2.08996	-3.19786	0.00138452	0.00454782	Bacteria	Bacteroidota	Bacteroidia	Flavobacteriales	Flavobacteriaceae	Myroides
ASV_1170	11.5094	-21.7796	3.00556	-7.24643	4.2789e-13	3.26513e-12	Bacteria	Proteobacteria	Alphaproteobacteria	Sphingomonadales	Sphingomonadaceae	Sphingomonas
ASV_1172	9.14121	21.0904	3.00691	7.01399	2.31614e-12	1.11175e-11	Bacteria	Bacteroidota	Bacteroidia	Flavobacteriales	Weeksellaceae	Chryseobacterium
ASV_1178	13.8714	21.6674	3.00564	7.20892	5.63981e-13	3.64546e-12	Bacteria	Actinobacteriota	Actinobacteria	Propionibacteriales	Nocardioidaceae	Nocardioides
ASV_1179	8.58528	6.65885	2.61129	2.55003	0.0107714	0.0324451	Bacteria	Bacteroidota	Bacteroidia	Flavobacteriales	Weeksellaceae	Empedobacter
ASV_1181	11.335	-22.0176	3.00559	-7.32556	2.37908e-13	2.34169e-12	Bacteria	Proteobacteria	Gammaproteobacteria	Pseudomonadales	Pseudomonadaceae	Pseudomonas
ASV_1183	10.0291	-21.855	3.00591	-7.27069	3.57658e-13	2.94277e-12	Bacteria	Proteobacteria	Gammaproteobacteria	Burkholderiales	Neisseriaceae	Neisseria
ASV_1185	9.0027	21.0718	3.00696	7.00767	2.42322e-12	1.14833e-11	Bacteria	Proteobacteria	Gammaproteobacteria	Pseudomonadales	Pseudomonadaceae	Pseudomonas
ASV_1187	8.81404	6.69594	2.63039	2.54561	0.0109087	0.0327923	Bacteria	Bacteroidota	Bacteroidia	Flavobacteriales	Weeksellaceae	Empedobacter
ASV_1192	11.2478	-22.0156	3.00561	-7.32483	2.39205e-13	2.34169e-12	Bacteria	Actinobacteriota	Actinobacteria	Corynebacteriales	Corynebacteriaceae	Corynebacterium
ASV_1196	9.95197	-21.8504	3.00593	-7.26909	3.61914e-13	2.94277e-12	Bacteria	Proteobacteria	Gammaproteobacteria	Burkholderiales	Neisseriaceae	Neisseria
ASV_1197	9.95197	-21.8504	3.00593	-7.26909	3.61914e-13	2.94277e-12	Bacteria	Actinobacteriota	Actinobacteria	Micrococcales	Micrococcaceae	Rothia
ASV_1198	8.93345	21.0613	3.00699	7.00411	2.48556e-12	1.17041e-11	Bacteria	Firmicutes	Clostridia	Clostridiales	Clostridiaceae	Clostridium sensu stricto 1
ASV_1199	25.1942	21.0603	3.00454	7.0095	2.39164e-12	1.13698e-11	Bacteria	Actinobacteriota	Actinobacteria	Micrococcales	Intrasporangiaceae	Knoellia
ASV_1203	10.7055	-6.75024	2.63958	-2.55731	0.0105485	0.0319028	Bacteria	Proteobacteria	Gammaproteobacteria	Enterobacterales	Morganellaceae	Morganella
ASV_1205	8.8642	21.0488	3.00702	6.99989	2.56164e-12	1.1949e-11	Bacteria	Actinobacteriota	Actinobacteria	Micrococcales	Intrasporangiaceae	Intrasporangium
ASV_1206	8.8642	21.0488	3.00702	6.99989	2.56164e-12	1.1949e-11	Bacteria	Actinobacteriota	Actinobacteria	Corynebacteriales	Corynebacteriaceae	Corynebacterium
ASV_1209	9.2424	-21.749	3.00614	-7.23484	4.66076e-13	3.39962e-12	Bacteria	Firmicutes	Bacilli	Staphylococcales	Staphylococcaceae	Staphylococcus
ASV_1210	9.90273	6.86328	2.64634	2.5935	0.00950055	0.0290881	Bacteria	Bacteroidota	Bacteroidia	Flavobacteriales	Weeksellaceae	Empedobacter
ASV_1214	5.77875	-21.0929	3.0079	-7.01251	2.34085e-12	1.1164e-11	Bacteria	Actinobacteriota	Actinobacteria	Micrococcales	Intrasporangiaceae	Ornithinibacter
ASV_1215	5.77875	-21.0929	3.0079	-7.01251	2.34085e-12	1.1164e-11	Bacteria	Actinobacteriota	Actinobacteria	Actinomycetales	Actinomycetaceae	Actinomyces
ASV_1217	8.79495	21.0368	3.00705	6.99583	2.63691e-12	1.22616e-11	Bacteria	Actinobacteriota	Actinobacteria	Corynebacteriales	Dietziaceae	Dietzia
ASV_1224	5.73324	-21.1082	3.00794	-7.01749	2.25896e-12	1.09119e-11	Bacteria	Bacteroidota	Bacteroidia	Cytophagales	Hymenobacteraceae	Pontibacter
ASV_1225	8.7257	21.0259	3.00708	6.99211	2.7079e-12	1.24748e-11	Bacteria	Firmicutes	Clostridia	Oscillospirales	Oscillospiraceae	UCG-005
ASV_1226	8.7257	21.0259	3.00708	6.99211	2.7079e-12	1.24748e-11	Bacteria	Firmicutes	Clostridia	Christensenellales	Christensenellaceae	Christensenellaceae R-7 group
ASV_1227	8.7257	21.0259	3.00708	6.99211	2.7079e-12	1.24748e-11	Bacteria	Actinobacteriota	Actinobacteria	Corynebacteriales	Corynebacteriaceae	Corynebacterium
ASV_1231	8.8553	6.7028	2.60266	2.57537	0.0100133	0.0303457	Bacteria	Bacteroidota	Bacteroidia	Flavobacteriales	Weeksellaceae	Empedobacter
ASV_1248	10.6346	-6.74024	2.36797	-2.84642	0.00442136	0.0140277	Bacteria	Proteobacteria	Gammaproteobacteria	Enterobacterales	Morganellaceae	Morganella
ASV_1250	9.48909	-21.7538	3.00606	-7.23664	4.59927e-13	3.39962e-12	Bacteria	Proteobacteria	Gammaproteobacteria	Burkholderiales	Neisseriaceae	Neisseria
ASV_1251	24.0224	22.4313	3.0046	7.46565	8.28897e-14	1.40159e-12	Bacteria	Proteobacteria	Gammaproteobacteria	Pseudomonadales	Pseudomonadaceae	Pseudomonas
ASV_1252	24.0224	22.4313	3.0046	7.46565	8.28897e-14	1.40159e-12	Bacteria	Proteobacteria	Gammaproteobacteria	Steroidobacterales	Steroidobacteraceae	Steroidobacter
ASV_1260	5.55124	-21.0641	3.00809	-7.00248	2.51465e-12	1.18038e-11	Bacteria	Actinobacteriota	Actinobacteria	Actinomycetales	Actinomycetaceae	Actinomyces
ASV_1262	10.6375	-21.9164	3.00575	-7.29149	3.06547e-13	2.71215e-12	Bacteria	Actinobacteriota	Actinobacteria	Micrococcales	Micrococcaceae	Kocuria
ASV_1263	10.6375	-21.9164	3.00575	-7.29149	3.06547e-13	2.71215e-12	Bacteria	Proteobacteria	Gammaproteobacteria	Enterobacterales	Pectobacteriaceae	Pectobacterium
ASV_1266	6.70344	20.661	3.00825	6.86812	6.50538e-12	2.53403e-11	Bacteria	Firmicutes	Bacilli	Paenibacillales	Paenibacillaceae	Paenibacillus
ASV_1267	6.70344	20.661	3.00825	6.86812	6.50538e-12	2.53403e-11	Bacteria	Proteobacteria	Gammaproteobacteria	Burkholderiales	Comamonadaceae	Ramlibacter
ASV_1273	10.5503	-21.9098	3.00577	-7.28925	3.11678e-13	2.71215e-12	Bacteria	Actinobacteriota	Actinobacteria	Micrococcales	Micrococcaceae	Rothia
ASV_1274	10.5503	-21.9098	3.00577	-7.28925	3.11678e-13	2.71215e-12	Bacteria	Proteobacteria	Gammaproteobacteria	Burkholderiales	Comamonadaceae	Comamonas
ASV_1276	9.3348	-21.7269	3.00611	-7.22759	4.91633e-13	3.50024e-12	Bacteria	Proteobacteria	Gammaproteobacteria	Burkholderiales	Neisseriaceae	Neisseria
ASV_1277	11.0525	-21.9879	3.00566	-7.3155	2.56432e-13	2.44597e-12	Bacteria	Proteobacteria	Gammaproteobacteria	Enterobacterales	Aeromonadaceae	Aeromonas
ASV_1278	11.0525	-21.9879	3.00566	-7.3155	2.56432e-13	2.44597e-12	Bacteria	Proteobacteria	Alphaproteobacteria	Sphingomonadales	Sphingomonadaceae	Sphingoaurantiacus
ASV_1279	11.9672	21.4658	3.00603	7.14089	9.27256e-13	5.0173e-12	Bacteria	Proteobacteria	Gammaproteobacteria	Enterobacterales	Pasteurellaceae	Haemophilus
ASV_1286	10.9611	-21.9785	3.00568	-7.31232	2.62569e-13	2.47281e-12	Bacteria	Proteobacteria	Gammaproteobacteria	Pseudomonadales	Moraxellaceae	Acinetobacter
ASV_1287	8.31019	20.9575	3.00728	6.96894	3.19341e-12	1.44432e-11	Bacteria	Proteobacteria	Gammaproteobacteria	Pseudomonadales	Cellvibrionaceae	Cellvibrio
ASV_1288	8.31019	20.9575	3.00728	6.96894	3.19341e-12	1.44432e-11	Bacteria	Firmicutes	Bacilli	Lactobacillales	Streptococcaceae	Lactococcus
ASV_1295	9.1805	-21.7105	3.00616	-7.22201	5.12265e-13	3.5509e-12	Bacteria	Proteobacteria	Gammaproteobacteria	Burkholderiales	Neisseriaceae	Neisseria
ASV_1296	8.16683	20.9375	3.00735	6.96212	3.3519e-12	1.5023e-11	Bacteria	Cyanobacteria	Cyanobacteriia	Cyanobacteriales	Chroococcidiopsaceae	Chroococcidiopsis SAG 2023
ASV_1297	12.6007	21.533	3.00589	7.16362	7.85758e-13	4.44566e-12	Bacteria	Firmicutes	Bacilli	Exiguobacterales	Exiguobacteraceae	Exiguobacterium
ASV_1298	23.2412	22.3872	3.00465	7.45086	9.27318e-14	1.48371e-12	Bacteria	Actinobacteriota	Actinobacteria	Micrococcales	Microbacteriaceae	Agrococcus
ASV_1301	5.36923	-20.9936	3.00826	-6.97864	2.98046e-12	1.3688e-11	Bacteria	Bacteroidota	Bacteroidia	Bacteroidales	Prevotellaceae	Prevotella_7
ASV_1303	10.2887	-21.8887	3.00584	-7.28206	3.28761e-13	2.77952e-12	Bacteria	Bacteroidota	Bacteroidia	Bacteroidales	Dysgonomonadaceae	Dysgonomonas
ASV_1304	8.09821	20.9209	3.00739	6.9565	3.48842e-12	1.54948e-11	Bacteria	Proteobacteria	Gammaproteobacteria	Burkholderiales	Burkholderiaceae	Ralstonia
ASV_1305	8.17168	20.9383	3.00735	6.96238	3.3456e-12	1.5023e-11	Bacteria	Actinobacteriota	Actinobacteria	Corynebacteriales	Dietziaceae	Dietzia
ASV_1313	9.96635	-6.64637	2.12978	-3.12068	0.00180432	0.00586208	Bacteria	Bacteroidota	Bacteroidia	Flavobacteriales	Flavobacteriaceae	Myroides
ASV_1314	10.0783	-21.8649	3.00589	-7.27399	3.49016e-13	2.9341e-12	Bacteria	Firmicutes	Bacilli	Lactobacillales	Streptococcaceae	Streptococcus
ASV_1317	9.02621	-21.7173	3.00621	-7.22415	5.04243e-13	3.5509e-12	Bacteria	Proteobacteria	Gammaproteobacteria	Burkholderiales	Comamonadaceae	Tepidimonas
ASV_1320	8.10243	20.924	3.00738	6.95754	3.46273e-12	1.54268e-11	Bacteria	Actinobacteriota	Actinobacteria	Corynebacteriales	Dietziaceae	Dietzia
ASV_1329	9.9922	-21.8193	3.00592	-7.25879	3.90572e-13	3.09134e-12	Bacteria	Actinobacteriota	Actinobacteria	Micrococcales	Dermatophilaceae	Piscicoccus
ASV_1331	7.96095	20.9021	3.00746	6.95007	3.65101e-12	1.59786e-11	Bacteria	Proteobacteria	Gammaproteobacteria	Burkholderiales	Comamonadaceae	Comamonas
ASV_1332	12.283	21.501	3.00596	7.15278	8.5039e-13	4.72157e-12	Bacteria	Actinobacteriota	Actinobacteria	Micrococcales	Micrococcaceae	Nesterenkonia
ASV_1333	12.283	21.501	3.00596	7.15278	8.5039e-13	4.72157e-12	Bacteria	Proteobacteria	Alphaproteobacteria	Azospirillales	Azospirillaceae	Skermanella
ASV_1345	11.3738	21.3961	3.00618	7.11738	1.10001e-12	5.80432e-12	Bacteria	Proteobacteria	Alphaproteobacteria	Defluviicoccales	Defluviicoccaceae	Defluviicoccus
ASV_1346	7.96393	20.9022	3.00746	6.95014	3.64934e-12	1.59786e-11	Bacteria	Proteobacteria	Alphaproteobacteria	Sphingomonadales	Sphingomonadaceae	Novosphingobium
ASV_1347	7.96393	20.9022	3.00746	6.95014	3.64934e-12	1.59786e-11	Bacteria	Proteobacteria	Gammaproteobacteria	Pseudomonadales	Pseudomonadaceae	Pseudomonas
ASV_1348	12.1771	21.368	3.00598	7.10849	1.17322e-12	6.12544e-12	Bacteria	Proteobacteria	Alphaproteobacteria	Azospirillales	Azospirillaceae	Skermanella
ASV_1352	8.79477	-21.6801	3.00629	-7.21159	5.5303e-13	3.64546e-12	Bacteria	Actinobacteriota	Actinobacteria	Propionibacteriales	Nocardioidaceae	Nocardioides
ASV_1356	12.0713	21.4756	3.00601	7.14421	9.05124e-13	4.95156e-12	Bacteria	Proteobacteria	Alphaproteobacteria	Azospirillales	Azospirillaceae	Skermanella
ASV_1358	5.14172	-20.9577	3.00848	-6.96621	3.25582e-12	1.46808e-11	Bacteria	Actinobacteriota	Actinobacteria	Actinomycetales	Actinomycetaceae	F0332
ASV_1363	8.71762	-21.6681	3.00632	-7.20753	5.69749e-13	3.65425e-12	Bacteria	Firmicutes	Clostridia	Peptostreptococcales-Tissierellales	Family XI	Anaerococcus
ASV_1364	10.3217	-21.8961	3.00583	-7.28453	3.22797e-13	2.77643e-12	Bacteria	Proteobacteria	Gammaproteobacteria	Pseudomonadales	Moraxellaceae	Acinetobacter
ASV_1366	7.82543	20.8694	3.00753	6.93903	3.94791e-12	1.72273e-11	Bacteria	Bacteroidota	Bacteroidia	Flavobacteriales	Weeksellaceae	Chryseobacterium
ASV_1367	11.9654	21.4661	3.00603	7.14102	9.26426e-13	5.0173e-12	Bacteria	Firmicutes	Negativicutes	Veillonellales-Selenomonadales	Veillonellaceae	Veillonella
ASV_1368	22.0694	22.3099	3.00473	7.42494	1.12828e-13	1.69584e-12	Bacteria	Actinobacteriota	Actinobacteria	Micrococcales	Brevibacteriaceae	Brevibacterium
ASV_1381	7.68643	20.8523	3.00761	6.93319	4.1145e-12	1.79017e-11	Bacteria	Firmicutes	Bacilli	Erysipelotrichales	Erysipelotrichaceae	Erysipelothrix
ASV_1390	5.05071	-20.9337	3.00858	-6.95801	3.45113e-12	1.54213e-11	Bacteria	Verrucomicrobiota	Verrucomicrobiae	Chthoniobacterales	Chthoniobacteraceae	Candidatus Udaeobacter
ASV_1392	9.67836	-21.7865	3.00601	-7.24765	4.24074e-13	3.26513e-12	Bacteria	Actinobacteriota	Thermoleophilia	Solirubrobacterales	Solirubrobacteraceae	Parviterribacter
ASV_1393	8.56332	-21.645	3.00637	-7.19972	6.03375e-13	3.77236e-12	Bacteria	Proteobacteria	Gammaproteobacteria	Burkholderiales	Neisseriaceae	Neisseria
ASV_1402	5.00521	-20.9228	3.00863	-6.95427	3.54392e-12	1.56945e-11	Bacteria	Actinobacteriota	Actinobacteria	Frankiales	Geodermatophilaceae	Antricoccus
ASV_1406	7.61767	20.8409	3.00765	6.92928	4.22977e-12	1.82432e-11	Bacteria	Actinobacteriota	Actinobacteria	Corynebacteriales	Corynebacteriaceae	Corynebacterium
ASV_1407	7.61767	20.8409	3.00765	6.92928	4.22977e-12	1.82432e-11	Bacteria	Proteobacteria	Gammaproteobacteria	Enterobacterales	Enterobacteriaceae	Enterobacter
ASV_1412	8.40903	-21.6194	3.00643	-7.19106	6.42925e-13	3.91536e-12	Bacteria	Proteobacteria	Gammaproteobacteria	Burkholderiales	Neisseriaceae	Neisseria
ASV_1413	8.40903	-21.6194	3.00643	-7.19106	6.42925e-13	3.91536e-12	Bacteria	Actinobacteriota	Actinobacteria	Actinomycetales	Actinomycetaceae	Actinomyces
ASV_1414	8.40903	-21.6194	3.00643	-7.19106	6.42925e-13	3.91536e-12	Bacteria	Firmicutes	Bacilli	Entomoplasmatales	Spiroplasmataceae	Spiroplasma
ASV_1415	9.95637	-21.8293	3.00593	-7.2621	3.81139e-13	3.03281e-12	Bacteria	Firmicutes	Bacilli	Bacillales	Sporolactobacillaceae	Tuberibacillus
ASV_1419	7.54842	20.828	3.00769	6.92492	4.36209e-12	1.85982e-11	Bacteria	Firmicutes	Bacilli	Lactobacillales	Lactobacillaceae	Lactobacillus
ASV_1430	8.33188	-21.6073	3.00646	-7.18694	6.62591e-13	3.96488e-12	Bacteria	Proteobacteria	Gammaproteobacteria	Burkholderiales	Neisseriaceae	Neisseria
ASV_1434	10.6815	21.3087	3.00638	7.08782	1.3624e-12	6.97175e-12	Bacteria	Actinobacteriota	Actinobacteria	Corynebacteriales	Corynebacteriaceae	Corynebacterium
ASV_1435	21.0928	22.2506	3.0048	7.40502	1.31133e-13	1.90111e-12	Bacteria	Firmicutes	Bacilli	Lactobacillales	Streptococcaceae	Streptococcus
ASV_1446	7.40992	20.8017	3.00778	6.91597	4.64671e-12	1.95873e-11	Bacteria	Actinobacteriota	Actinobacteria	Corynebacteriales	Corynebacteriaceae	Corynebacterium
ASV_1447	7.40992	20.8017	3.00778	6.91597	4.64671e-12	1.95873e-11	Bacteria	Firmicutes	Bacilli	Lactobacillales	Aerococcaceae	Aerococcus
ASV_1450	5.87925	20.4807	3.00896	6.80658	9.99442e-12	3.76499e-11	Bacteria	Bacteroidota	Bacteroidia	Bacteroidales	Rikenellaceae	Rikenellaceae RC9 gut group
ASV_1451	5.87925	20.4807	3.00896	6.80658	9.99442e-12	3.76499e-11	Bacteria	Actinobacteriota	Actinobacteria	Corynebacteriales	Corynebacteriaceae	Corynebacterium
ASV_1461	4.8232	-20.8454	3.00883	-6.92806	4.26659e-12	1.82959e-11	Bacteria	Actinobacteriota	Actinobacteria	Micrococcales	Intrasporangiaceae	Ornithinibacter
ASV_1463	9.2424	-21.749	3.00614	-7.23484	4.66076e-13	3.39962e-12	Bacteria	Actinobacteriota	Actinobacteria	Corynebacteriales	Corynebacteriaceae	Corynebacterium
ASV_1465	8.17759	-21.5807	3.00652	-7.17796	7.0758e-13	4.14519e-12	Bacteria	Proteobacteria	Gammaproteobacteria	Burkholderiales	Neisseriaceae	Neisseria
ASV_1466	9.68234	-21.7833	3.00601	-7.24661	4.27348e-13	3.26513e-12	Bacteria	Actinobacteriota	Actinobacteria	Micrococcales	Micrococcaceae	Glutamicibacter
ASV_1469	10.4837	21.2656	3.00644	7.07335	1.51233e-12	7.65422e-12	Bacteria	Firmicutes	Bacilli	Lactobacillales	Aerococcaceae	Aerococcus
ASV_1471	5.8243	20.4671	3.00902	6.80192	1.03235e-11	3.87915e-11	Bacteria	Planctomycetota	Phycisphaerae	Phycisphaerales	Phycisphaeraceae	SM1A02
ASV_1487	9.591	-21.7687	3.00603	-7.24168	4.43167e-13	3.34737e-12	Bacteria	Proteobacteria	Gammaproteobacteria	Pseudomonadales	Pseudomonadaceae	Pseudomonas
ASV_1490	20.5069	22.2094	3.00485	7.39119	1.45522e-13	1.96852e-12	Bacteria	Proteobacteria	Gammaproteobacteria	Pseudomonadales	Moraxellaceae	Acinetobacter
ASV_1496	8.02329	-21.5586	3.00659	-7.17045	7.47505e-13	4.29455e-12	Bacteria	Proteobacteria	Gammaproteobacteria	Enterobacterales	Enterobacteriaceae	Enterobacter
ASV_1497	7.1374	20.7503	3.00795	6.89848	5.2562e-12	2.16056e-11	Bacteria	Proteobacteria	Gammaproteobacteria	Enterobacterales	Alteromonadaceae	Rheinheimera
ASV_1498	7.1374	20.7503	3.00795	6.89848	5.2562e-12	2.16056e-11	Bacteria	Proteobacteria	Gammaproteobacteria	Enterobacterales	Morganellaceae	Providencia
ASV_1499	7.20216	20.763	3.00791	6.90279	5.09894e-12	2.11343e-11	Bacteria	Firmicutes	Bacilli	Lactobacillales	Streptococcaceae	Streptococcus
ASV_1500	5.71441	20.4353	3.00913	6.79112	1.11269e-11	4.17048e-11	Bacteria	Firmicutes	Bacilli	Lactobacillales	Enterococcaceae	Enterococcus
ASV_1511	8.98082	-21.7076	3.00623	-7.22089	5.16467e-13	3.5509e-12	Bacteria	Firmicutes	Bacilli	Lactobacillales	Streptococcaceae	Lactococcus
ASV_1512	8.98082	-21.7076	3.00623	-7.22089	5.16467e-13	3.5509e-12	Bacteria	Actinobacteriota	Actinobacteria	Corynebacteriales	Dietziaceae	Dietzia
ASV_1513	7.94615	-21.5458	3.00662	-7.16612	7.71506e-13	4.39847e-12	Bacteria	Proteobacteria	Gammaproteobacteria	Burkholderiales	Neisseriaceae	Neisseria
ASV_1516	7.13291	20.7459	3.00795	6.897	5.31121e-12	2.16523e-11	Bacteria	Actinobacteriota	Actinobacteria	Micrococcales	Intrasporangiaceae	Ornithinimicrobium
ASV_1517	7.13291	20.7459	3.00795	6.897	5.31121e-12	2.16523e-11	Bacteria	Firmicutes	Clostridia	Lachnospirales	Lachnospiraceae	Cellulosilyticum
ASV_1518	7.13291	20.7459	3.00795	6.897	5.31121e-12	2.16523e-11	Bacteria	Bacteroidota	Bacteroidia	Flavobacteriales	Weeksellaceae	Chryseobacterium
ASV_1520	5.65946	20.4269	3.00918	6.78819	1.13547e-11	4.24516e-11	Bacteria	Actinobacteriota	Actinobacteria	Micrococcales	Microbacteriaceae	Galbitalea
ASV_1540	4.6412	-20.8166	3.00905	-6.91801	4.58038e-12	1.94732e-11	Bacteria	Proteobacteria	Alphaproteobacteria	Rhodobacterales	Rhodobacteraceae	Paracoccus
ASV_1541	8.89363	-21.6944	3.00626	-7.21642	5.33752e-13	3.6101e-12	Bacteria	Firmicutes	Bacilli	Staphylococcales	Staphylococcaceae	Salinicoccus
ASV_1542	9.31697	-21.7582	3.00612	-7.23798	4.55419e-13	3.39962e-12	Bacteria	Proteobacteria	Gammaproteobacteria	Burkholderiales	Hydrogenophilaceae	Tepidiphilus
ASV_1543	7.00014	20.7216	3.00804	6.88872	5.6297e-12	2.24314e-11	Bacteria	Firmicutes	Clostridia	Clostridiales	Clostridiaceae	Proteiniclasticum
ASV_1545	7.06366	20.7335	3.008	6.8928	5.47053e-12	2.206e-11	Bacteria	Proteobacteria	Alphaproteobacteria	Rhizobiales	Rhizobiaceae	Allorhizobium-Neorhizobium-Pararhizobium-Rhizobium
ASV_1546	7.06366	20.7335	3.008	6.8928	5.47053e-12	2.206e-11	Bacteria	Actinobacteriota	Actinobacteria	Bifidobacteriales	Bifidobacteriaceae	Bifidobacterium
ASV_1547	10.8006	21.3182	3.00634	7.09109	1.33061e-12	6.85101e-12	Bacteria	Proteobacteria	Gammaproteobacteria	Pseudomonadales	Pseudomonadaceae	Pseudomonas
ASV_1554	4.59569	-20.8084	3.00911	-6.91515	4.67375e-12	1.96456e-11	Bacteria	Proteobacteria	Gammaproteobacteria	Enterobacterales	Erwiniaceae	Erwinia
ASV_1555	8.53557	-6.42324	2.63958	-2.43343	0.0149564	0.0437232	Bacteria	Proteobacteria	Gammaproteobacteria	Enterobacterales	Morganellaceae	Morganella
ASV_1560	9.22563	-21.7451	3.00615	-7.23355	4.70516e-13	3.41526e-12	Bacteria	Proteobacteria	Gammaproteobacteria	Pseudomonadales	Pseudomonadaceae	Pseudomonas
ASV_1562	6.99441	20.721	3.00805	6.88851	5.63801e-12	2.24314e-11	Bacteria	Proteobacteria	Alphaproteobacteria	Rhizobiales	Rhizobiaceae	Pseudochrobactrum
ASV_1563	6.99441	20.721	3.00805	6.88851	5.63801e-12	2.24314e-11	Bacteria	Actinobacteriota	Actinobacteria	Micrococcales	Dermabacteraceae	Brachybacterium
ASV_1571	4.55019	-20.7964	3.00917	-6.911	4.8125e-12	2.00588e-11	Bacteria	Firmicutes	Bacilli	Lactobacillales	Streptococcaceae	Streptococcus
ASV_1572	4.55019	-20.7964	3.00917	-6.911	4.8125e-12	2.00588e-11	Bacteria	Proteobacteria	Gammaproteobacteria	Enterobacterales	Morganellaceae	Morganella
ASV_1574	9.13429	-21.7318	3.00618	-7.22905	4.86379e-13	3.49524e-12	Bacteria	Proteobacteria	Gammaproteobacteria	Pseudomonadales	Moraxellaceae	Acinetobacter
ASV_1575	9.89025	21.1969	3.00663	7.05005	1.78858e-12	8.93087e-12	Bacteria	Actinobacteriota	Actinobacteria	Frankiales	Geodermatophilaceae	Blastococcus
ASV_1576	19.5304	22.1456	3.00493	7.36975	1.70953e-13	2.11171e-12	Bacteria	Proteobacteria	Gammaproteobacteria	Enterobacterales	Morganellaceae	Providencia
ASV_1577	5.49462	20.3866	3.00936	6.77438	1.24943e-11	4.65952e-11	Bacteria	Firmicutes	Bacilli	Brevibacillales	Brevibacillaceae	Brevibacillus
ASV_1582	4.50469	-20.7593	3.00923	-6.89854	5.254e-12	2.16056e-11	Bacteria	Firmicutes	Bacilli	Lactobacillales	Streptococcaceae	Streptococcus
ASV_1585	8.63205	-21.6541	3.00635	-7.20278	5.89956e-13	3.71972e-12	Bacteria	Proteobacteria	Gammaproteobacteria	Burkholderiales	Comamonadaceae	Schlegelella
ASV_1587	8.63205	-21.6541	3.00635	-7.20278	5.89956e-13	3.71972e-12	Bacteria	Proteobacteria	Gammaproteobacteria	Pseudomonadales	Pseudomonadaceae	Pseudomonas
ASV_1591	9.79135	21.1854	3.00667	7.04615	1.8393e-12	9.15345e-12	Bacteria	Actinobacteriota	Actinobacteria	Corynebacteriales	Corynebacteriaceae	Corynebacterium
ASV_1592	6.85591	20.6909	3.00815	6.87828	6.05807e-12	2.39109e-11	Bacteria	Proteobacteria	Gammaproteobacteria	Burkholderiales	Comamonadaceae	Delftia
ASV_1593	10.4829	20.5686	3.00644	6.84151	7.83653e-12	2.98994e-11	Bacteria	Actinobacteriota	Actinobacteria	Micrococcales	Intrasporangiaceae	Fodinibacter
ASV_1594	5.43968	20.3718	3.00943	6.76932	1.29386e-11	4.81315e-11	Bacteria	Actinobacteriota	Actinobacteria	Corynebacteriales	Nocardiaceae	Smaragdicoccus
ASV_1602	4.45919	-20.7482	3.00929	-6.89471	5.39749e-12	2.18841e-11	Bacteria	Actinobacteriota	Actinobacteria	Propionibacteriales	Propionibacteriaceae	Cutibacterium
ASV_1603	4.45919	-20.7482	3.00929	-6.89471	5.39749e-12	2.18841e-11	Bacteria	Firmicutes	Negativicutes	Veillonellales-Selenomonadales	Veillonellaceae	Veillonella
ASV_1608	8.9516	-21.7029	3.00624	-7.21929	5.22612e-13	3.5509e-12	Bacteria	Proteobacteria	Gammaproteobacteria	Pseudomonadales	Moraxellaceae	Acinetobacter
ASV_1609	8.9516	-21.7029	3.00624	-7.21929	5.22612e-13	3.5509e-12	Bacteria	Proteobacteria	Gammaproteobacteria	Pseudomonadales	Moraxellaceae	Acinetobacter
ASV_1610	6.72563	20.6564	3.00824	6.8666	6.57479e-12	2.55438e-11	Bacteria	Actinobacteriota	Actinobacteria	Propionibacteriales	Propionibacteriaceae	Marinilutecoccus
ASV_1611	6.78665	20.6669	3.0082	6.8702	6.41131e-12	2.51716e-11	Bacteria	Actinobacteriota	Actinobacteria	Micrococcales	Microbacteriaceae	Leucobacter
ASV_1612	6.78665	20.6669	3.0082	6.8702	6.41131e-12	2.51716e-11	Bacteria	Actinobacteriota	Actinobacteria	Corynebacteriales	Corynebacteriaceae	Corynebacterium
ASV_1613	10.377	21.2679	3.00647	7.07406	1.50466e-12	7.6414e-12	Bacteria	Firmicutes	Clostridia	Peptostreptococcales-Tissierellales	Peptostreptococcaceae	Romboutsia
ASV_1618	4.41369	-20.7348	3.00935	-6.89011	5.57493e-12	2.23598e-11	Bacteria	Proteobacteria	Gammaproteobacteria	Enterobacterales	Erwiniaceae	Erwinia
ASV_1619	4.41369	-20.7348	3.00935	-6.89011	5.57493e-12	2.23598e-11	Bacteria	Proteobacteria	Alphaproteobacteria	Rhizobiales	Xanthobacteraceae	Bradyrhizobium
ASV_1622	8.35555	-21.605	3.00646	-7.18621	6.66142e-13	3.96488e-12	Bacteria	Myxococcota	Polyangia	Haliangiales	Haliangiaceae	Haliangium
ASV_1625	7.48327	-19.4419	3.00684	-6.46589	1.00705e-10	3.64595e-10	Bacteria	Bacteroidota	Bacteroidia	Cytophagales	Cytophagaceae	Rhodocytophaga
ASV_1626	6.7174	20.6654	3.00825	6.86959	6.43876e-12	2.52128e-11	Bacteria	Actinobacteriota	Actinobacteria	Corynebacteriales	Corynebacteriaceae	Corynebacterium
ASV_1627	5.32979	20.3446	3.00955	6.76001	1.3798e-11	5.12007e-11	Bacteria	Bacteroidota	Bacteroidia	Bacteroidales	Dysgonomonadaceae	Candidatus Symbiothrix
ASV_1634	4.36819	-20.7217	3.00942	-6.88562	5.7537e-12	2.277e-11	Bacteria	Proteobacteria	Gammaproteobacteria	Enterobacterales	Erwiniaceae	Erwinia
ASV_1635	4.36819	-20.7217	3.00942	-6.88562	5.7537e-12	2.277e-11	Bacteria	Proteobacteria	Gammaproteobacteria	Enterobacterales	Erwiniaceae	Erwinia
ASV_1637	8.37047	-21.6079	3.00645	-7.18717	6.61458e-13	3.96488e-12	Bacteria	Actinobacteriota	Actinobacteria	Micrococcales	Intrasporangiaceae	Ornithinimicrobium
ASV_1638	7.40612	-21.4501	3.00687	-7.13368	9.77225e-13	5.23061e-12	Bacteria	Proteobacteria	Gammaproteobacteria	Pseudomonadales	Moraxellaceae	Acinetobacter
ASV_1639	7.40612	-21.4501	3.00687	-7.13368	9.77225e-13	5.23061e-12	Bacteria	Firmicutes	Bacilli	Staphylococcales	Gemellaceae	Gemella
ASV_1640	7.40612	-21.4501	3.00687	-7.13368	9.77225e-13	5.23061e-12	Bacteria	Proteobacteria	Gammaproteobacteria	Burkholderiales	Neisseriaceae	Neisseria
ASV_1641	8.76891	-21.6752	3.0063	-7.20992	5.59857e-13	3.64546e-12	Bacteria	Proteobacteria	Gammaproteobacteria	Pseudomonadales	Moraxellaceae	Acinetobacter
ASV_1642	8.76891	-21.6752	3.0063	-7.20992	5.59857e-13	3.64546e-12	Bacteria	Proteobacteria	Gammaproteobacteria	Pseudomonadales	Moraxellaceae	Acinetobacter
ASV_1645	6.58837	20.6389	3.00835	6.86056	6.8592e-12	2.65794e-11	Bacteria	Firmicutes	Bacilli	Erysipelotrichales	Erysipelotrichaceae	Erysipelothrix
ASV_1646	5.27484	20.3315	3.00962	6.75549	1.42352e-11	5.26916e-11	Bacteria	Firmicutes	Bacilli	Bacillales	Bacillaceae	Bacillus
ASV_1659	8.18327	-21.5842	3.00652	-7.17913	7.01556e-13	4.12615e-12	Bacteria	Actinobacteriota	Actinobacteria	Micrococcales	Intrasporangiaceae	Serinicoccus
ASV_1663	10.0594	21.2212	3.00657	7.05826	1.68596e-12	8.44684e-12	Bacteria	Proteobacteria	Gammaproteobacteria	Burkholderiales	Oxalobacteraceae	Massilia
ASV_1664	18.5539	22.0701	3.00502	7.3444	2.06687e-13	2.27642e-12	Bacteria	Acidobacteriota	Holophagae	Holophagales	Holophagaceae	marine group
ASV_1671	8.19609	-21.5863	3.00652	-7.17982	6.98043e-13	4.12178e-12	Bacteria	Proteobacteria	Alphaproteobacteria	Rhizobiales	Rhizobiaceae	Allorhizobium-Neorhizobium-Pararhizobium-Rhizobium
ASV_1672	7.25182	-21.4188	3.00695	-7.1231	1.05526e-12	5.60794e-12	Bacteria	Proteobacteria	Gammaproteobacteria	Pseudomonadales	Moraxellaceae	Acinetobacter
ASV_1673	8.58623	-21.6464	3.00637	-7.20019	6.01267e-13	3.77236e-12	Bacteria	Proteobacteria	Alphaproteobacteria	Rhizobiales	Beijerinckiaceae	Methylobacterium-Methylorubrum
ASV_1675	18.3586	22.0491	3.00504	7.33737	2.17831e-13	2.27642e-12	Bacteria	Proteobacteria	Gammaproteobacteria	Legionellales	Legionellaceae	Legionella
ASV_1676	18.3586	22.0491	3.00504	7.33737	2.17831e-13	2.27642e-12	Bacteria	Proteobacteria	Alphaproteobacteria	Caulobacterales	Caulobacteraceae	Caulobacter
ASV_1677	5.16495	20.3009	3.00976	6.74504	1.52987e-11	5.62086e-11	Bacteria	Proteobacteria	Gammaproteobacteria	Pseudomonadales	Moraxellaceae	Acinetobacter
ASV_1678	5.16495	20.3009	3.00976	6.74504	1.52987e-11	5.62086e-11	Bacteria	Firmicutes	Bacilli	Paenibacillales	Paenibacillaceae	Paenibacillus
ASV_1696	9.19793	21.0995	3.00689	7.01705	2.26598e-12	1.09119e-11	Bacteria	Proteobacteria	Gammaproteobacteria	Enterobacterales	Enterobacteriaceae	Buttiauxella
ASV_1697	9.19793	21.0995	3.00689	7.01705	2.26598e-12	1.09119e-11	Bacteria	Proteobacteria	Alphaproteobacteria	Sphingomonadales	Sphingomonadaceae	Ellin6055
ASV_1699	6.4404	20.5923	3.00847	6.8448	7.65829e-12	2.93056e-11	Bacteria	Proteobacteria	Gammaproteobacteria	Pseudomonadales	Pseudomonadaceae	Pseudomonas
ASV_1700	18.1633	22.0376	3.00506	7.33347	2.2426e-13	2.28561e-12	Bacteria	Acidobacteriota	Holophagae	Holophagales	Holophagaceae	marine group
ASV_1702	18.1633	22.0376	3.00506	7.33347	2.2426e-13	2.28561e-12	Bacteria	Bacteroidota	Bacteroidia	Bacteroidales	Bacteroidaceae	Bacteroides
ASV_1709	8.0217	-21.1812	3.00659	-7.04494	1.85545e-12	9.20303e-12	Bacteria	Firmicutes	Clostridia	Lachnospirales	Lachnospiraceae	[Eubacterium] hallii group
ASV_1713	7.09753	-21.391	3.00703	-7.11364	1.1302e-12	5.92163e-12	Bacteria	Bacteroidota	Bacteroidia	Sphingobacteriales	Sphingobacteriaceae	Sphingobacterium
ASV_1715	6.37114	20.5926	3.00852	6.84475	7.6612e-12	2.93056e-11	Bacteria	Bacteroidota	Bacteroidia	Flavobacteriales	Weeksellaceae	Chryseobacterium
ASV_1716	5.05505	20.2712	3.0099	6.73486	1.64087e-11	5.99907e-11	Bacteria	Proteobacteria	Alphaproteobacteria	Sphingomonadales	Sphingomonadaceae	Sphingomonas
ASV_1718	5.05505	20.2712	3.0099	6.73486	1.64087e-11	5.99907e-11	Bacteria	Proteobacteria	Alphaproteobacteria	Rhizobiales	Hyphomicrobiaceae	Hyphomicrobium
ASV_1730	7.60782	-6.25711	2.37254	-2.63731	0.00835667	0.0256916	Bacteria	Proteobacteria	Gammaproteobacteria	Enterobacterales	Morganellaceae	Morganella
ASV_1732	7.02038	-21.3699	3.00708	-7.10655	1.18981e-12	6.19033e-12	Bacteria	Proteobacteria	Gammaproteobacteria	Burkholderiales	Hydrogenophilaceae	Hydrogenophilus
ASV_1733	8.3122	-21.6055	3.00647	-7.18633	6.6557e-13	3.96488e-12	Bacteria	Proteobacteria	Gammaproteobacteria	Pseudomonadales	Moraxellaceae	Acinetobacter
ASV_1735	9.00013	21.069	3.00697	7.00671	2.43982e-12	1.15253e-11	Bacteria	Proteobacteria	Gammaproteobacteria	Pseudomonadales	Pseudomonadaceae	Pseudomonas
ASV_1736	6.30189	20.5759	3.00858	6.83908	7.97019e-12	3.03316e-11	Bacteria	Proteobacteria	Gammaproteobacteria	Pseudomonadales	Pseudomonadaceae	Pseudomonas
ASV_1737	9.63583	21.164	3.00672	7.03889	1.93774e-12	9.51604e-12	Bacteria	Proteobacteria	Alphaproteobacteria	Azospirillales	Azospirillaceae	Skermanella
ASV_1758	6.23264	20.5547	3.00864	6.8319	8.37973e-12	3.18088e-11	Bacteria	Proteobacteria	Gammaproteobacteria	Enterobacterales	Yersiniaceae	Yersinia
ASV_1844	16.7961	7.62078	3.00522	2.53585	0.0112175	0.0335848	Bacteria	Acidobacteriota	Holophagae	Holophagales	Holophagaceae	marine group
ASV_1845	16.7961	7.62078	3.00522	2.53585	0.0112175	0.0335848	Bacteria	Acidobacteriota	Holophagae	Holophagales	Holophagaceae	marine group
ASV_1870	16.6008	7.60385	3.00524	2.5302	0.0113999	0.033926	Bacteria	Actinobacteriota	Actinobacteria	Micrococcales	Micrococcaceae	Pseudarthrobacter
ASV_1923	16.2102	7.5694	3.00529	2.51869	0.0117792	0.0349849	Bacteria	Firmicutes	Clostridia	Christensenellales	Christensenellaceae	Christensenellaceae R-7 group
ASV_1967	15.8196	7.5341	3.00534	2.5069	0.0121794	0.0360297	Bacteria	Proteobacteria	Gammaproteobacteria	Pseudomonadales	Pseudomonadaceae	Pseudomonas
ASV_2084	14.8431	7.44189	3.00549	2.4761	0.0132825	0.0391374	Bacteria	Proteobacteria	Gammaproteobacteria	Burkholderiales	Rhodocyclaceae	Dechloromonas
ASV_2150	14.4525	7.40329	3.00555	2.46321	0.01377	0.0404137	Bacteria	Acidobacteriota	Holophagae	Holophagales	Holophagaceae	marine group
ASV_2202	14.0619	7.36363	3.00561	2.44996	0.0142873	0.0418493	Bacteria	Actinobacteriota	Actinobacteria	Micrococcales	Brevibacteriaceae	Brevibacterium
ASV_2370	12.8901	7.23765	3.00584	2.40787	0.0160461	0.0464524	Bacteria	Firmicutes	Bacilli	Lactobacillales	Streptococcaceae	Lactococcus
ASV_2389	12.6948	7.21554	3.00588	2.40048	0.0163737	0.0472172	Bacteria	Acidobacteriota	Holophagae	Holophagales	Holophagaceae	marine group
ASV_2422	12.4995	7.19309	3.00592	2.39298	0.0167124	0.0479152	Bacteria	Firmicutes	Bacilli	Lactobacillales	Streptococcaceae	Lactococcus
ASV_2423	12.4995	7.19309	3.00592	2.39298	0.0167124	0.0479152	Bacteria	Firmicutes	Bacilli	Lactobacillales	Lactobacillaceae	Weissella
ASV_2481	12.1089	7.14711	3.00601	2.37761	0.0174254	0.0494828	Bacteria	Proteobacteria	Gammaproteobacteria	Enterobacterales	Enterobacteriaceae	Klebsiella
