# Supplementary material for: Shaping the Microbial Landscape: Parasitoid-Driven Modifications of Bactrocera dorsalis Microbiota
Source: Microb Ecol. 2024 Jun 3;87(1):81. doi: 10.1007/s00248-024-02393-0 (PMC11147917; doi:10.1007/s00248-024-02393-0)
Supplement: Supplementary file 7 — Online resource 7. Percentage relative abundance of the most common bacteria genera in female Diachasmimorpha longicaudata and Psyttalia cosyrae. (XLSX 10.9 kb) [file 248_2024_2393_MOESM7_ESM.xlsx]

## Sheet: Table 6
		Shaping the microbial landscape: Parasitoid-driven modifications of Bactrocera dorsalis microbiota
		Journal name: Microbial Ecology
		Authors:	Rehemah Gwokyalya1,2, Jeremy K. Herren1, Christopher W. Weldon2, Shepard Ndlela1, Joseph Gichuhi1, Nehemiah Ongeso1, Anne W. Wairimu1, Sunday Ekesi1, and Samira A. Mohamed1
		Affiliation	1International Centre of Insect Physiology and Ecology; P.O. Box 30772-00100 Nairobi, Kenya
			2Department of Zoology and Entomology, University of Pretoria, Private Bag X20, Pretoria, South Africa
		Correspondence:
		Samira A. Mohamed: sfaris@icipe.org; Rehemah Gwokyalya: remysuffy2@gmail.com, rgwokyalya@icipe.org
Table S6 Percentage relative abundances of the most common bacteria genera in female Diachasmimorpha longicaudata and Psyttalia cosyrae.
	Genus	D.longicaudata	P.cosyrae	Average abundance
1	Acinetobacter	0.053	0.002	0.0275
2	Ancylobacter	0.005	0	0.0025
3	Anoxybacillus	0.046	0.002	0.024
4	Aquabacterium	0.006	0	0.003
5	Arsenophonus	0	0.988	0.494
6	Bacillus	0.007	0	0.0035
7	Corynebacterium	0.043	0.001	0.022
8	Delftia	0.008	0	0.004
9	Enhydrobacter	0.008	0	0.004
10	Enterobacter	0.01	0.002	0.006
11	Gluconobacter	0.005	0	0.0025
12	Klebsiella	0.009	0	0.0045
13	Kosakonia	0.007	0	0.0035
14	Lactobacillus	0.008	0	0.004
15	Lawsonella	0.008	0	0.004
16	Leuconostoc	0.033	0	0.0165
17	Lysinibacillus	0.012	0	0.006
18	Macrococcus	0.007	0	0.0035
19	Morganella	0.006	0	0.003
20	Novosphingobium	0.007	0	0.0035
21	Pantoea	0.007	0	0.0035
22	Paucibacter	0.173	0	0.0865
23	Pseudomonas	0.171	0.001	0.086
24	Pseudoxanthobacter	0.05	0	0.025
25	Rheinheimera	0.041	0	0.0205
26	Rhodococcus	0.006	0	0.003
27	Serratia	0.057	0	0.0285
28	Spiroplasma	0.007	0	0.0035
29	Staphylococcus	0.014	0	0.007
30	Xanthobacter	0.046	0	0.023
